# Supplementary material for: Comparative transcriptome analysis reveals resistant and susceptible genes in tobacco cultivars in response to infection by Phytophthora nicotianae
Source: Sci Rep. 2021 Jan 12;11:809. doi: 10.1038/s41598-020-80280-7 (PMC7804271; doi:10.1038/s41598-020-80280-7)
Supplement: Supplementary file 2 — Supplementary Table S1. [file 41598_2020_80280_MOESM2_ESM.xlsx]

## Sheet: Supplementary Table S1
Supplementary Table S1. Total reads mapped to the reference genome
Sample name	BH0_1	BH0_2	BH0_3	BH6_1	BH6_2	BH6_3	BH12_1	BH12_2	BH12_3	BH24_1	BH24_2	BH24_3	BH60_1	BH60_2	BH60_3	XHJ0_1	XHJ0_2	XHJ0_3	XHJ6_1	XHJ6_2	XHJ6_3	XHJ12_1	XHJ12_2	XHJ12_3	XHJ24_1	XHJ24_2	XHJ24_3	XHJ60_1	XHJ60_2	XHJ60_3
Total reads	45948242	48045940	50920626	48681604	49930296	41261766	52833466	52159774	47223844	46566796	65207594	54131198	46216846	52826334	47254888	58919634	47909420	59300820	43264280	52201798	48188662	52479764	50270384	42026640	49309828	44273812	42618924	45981950	45557104	43443094
Total mapped	40761694 (88.71%)	44596079 (92.82%)	46721200 (91.75%)	44963790 (92.36%)	46290469 (92.71%)	37757671 (91.51%)	48618317 (92.02%)	47773101 (91.59%)	43741344 (92.63%)	41780386 (89.72%)	58496542 (89.71%)	47932657 (88.55%)	36647761 (79.3%)	37344978 (70.69%)	39620647 (83.84%)	54762729 (92.94%)	41753312 (87.15%)	54378942 (91.7%)	40380835 (93.34%)	48409403 (92.74%)	44266169 (91.86%)	48672280 (92.74%)	46178242 (91.86%)	38741985 (92.18%)	32713302 (66.34%)	29491163 (66.61%)	34449181 (80.83%)	612122 (1.33%)	8608646 (18.9%)	678326 (1.56%)
Multiple mapped	1058839 (2.3%)	1065430 (2.22%)	1190388 (2.34%)	1079572 (2.22%)	1082581 (2.17%)	894350 (2.17%)	1217767 (2.3%)	1229104 (2.36%)	1258985 (2.67%)	931258 (2%)	1455257 (2.23%)	1167296 (2.16%)	803807 (1.74%)	830623 (1.57%)	1072777 (2.27%)	1264138 (2.15%)	1110876 (2.32%)	1316530 (2.22%)	855533 (1.98%)	1065750 (2.04%)	974171 (2.02%)	1303662 (2.48%)	1268930 (2.52%)	864544 (2.06%)	705391 (1.43%)	610798 (1.38%)	763044 (1.79%)	19620 (0.04%)	167834 (0.37%)	16641 (0.04%)
Uniquely mapped	39702855 (86.41%)	43530649 (90.6%)	45530812 (89.42%)	43884218 (90.15%)	45207888 (90.54%)	36863321 (89.34%)	47400550 (89.72%)	46543997 (89.23%)	42482359 (89.96%)	40849128 (87.72%)	57041285 (87.48%)	46765361 (86.39%)	35843954 (77.56%)	36514355 (69.12%)	38547870 (81.57%)	53498591 (90.8%)	40642436 (84.83%)	53062412 (89.48%)	39525302 (91.36%)	47343653 (90.69%)	43291998 (89.84%)	47368618 (90.26%)	44909312 (89.34%)	37877441 (90.13%)	32007911 (64.91%)	28880365 (65.23%)	33686137 (79.04%)	592502 (1.29%)	8440812 (18.53%)	661685 (1.52%)
Read-1	20064103 (43.67%)	22034548 (45.86%)	22986030 (45.14%)	22225382 (45.65%)	22873281 (45.81%)	18662095 (45.23%)	24000289 (45.43%)	23567146 (45.18%)	21452748 (45.43%)	20687216 (44.42%)	28915582 (44.34%)	23695483 (43.77%)	18146902 (39.26%)	18521872 (35.06%)	19501121 (41.27%)	27087487 (45.97%)	20623243 (43.05%)	26934027 (45.42%)	19994873 (46.22%)	23966265 (45.91%)	21930401 (45.51%)	23992245 (45.72%)	22779393 (45.31%)	19172860 (45.62%)	16206996 (32.87%)	14584876 (32.94%)	17025126 (39.95%)	300714 (0.65%)	4268339 (9.37%)	335686 (0.77%)
Read-2	19638752 (42.74%)	21496101 (44.74%)	22544782 (44.27%)	21658836 (44.49%)	22334607 (44.73%)	18201226 (44.11%)	23400261 (44.29%)	22976851 (44.05%)	21029611 (44.53%)	20161912 (43.3%)	28125703 (43.13%)	23069878 (42.62%)	17697052 (38.29%)	17992483 (34.06%)	19046749 (40.31%)	26411104 (44.83%)	20019193 (41.79%)	26128385 (44.06%)	19530429 (45.14%)	23377388 (44.78%)	21361597 (44.33%)	23376373 (44.54%)	22129919 (44.02%)	18704581 (44.51%)	15800915 (32.04%)	14295489 (32.29%)	16661011 (39.09%)	291788 (0.63%)	4172473 (9.16%)	325999 (0.75%)
Reads map to '+'	19839513 (43.18%)	21746513 (45.26%)	22747151 (44.67%)	21920156 (45.03%)	22590173 (45.24%)	18420357 (44.64%)	23679588 (44.82%)	23247798 (44.57%)	21223870 (44.94%)	20410796 (43.83%)	28482723 (43.68%)	23358137 (43.15%)	17913950 (38.76%)	18241436 (34.53%)	19243409 (40.72%)	26722999 (45.35%)	20301335 (42.37%)	26503309 (44.69%)	19734194 (45.61%)	23638997 (45.28%)	21617732 (44.86%)	23651321 (45.07%)	22426464 (44.61%)	18916811 (45.01%)	15976126 (32.4%)	14417959 (32.57%)	16812171 (39.45%)	296675 (0.65%)	4213229 (9.25%)	329633 (0.76%)
Reads map to '-'	19863342 (43.23%)	21784136 (45.34%)	22783661 (44.74%)	21964062 (45.12%)	22617715 (45.3%)	18442964 (44.7%)	23720962 (44.9%)	23296199 (44.66%)	21258489 (45.02%)	20438332 (43.89%)	28558562 (43.8%)	23407224 (43.24%)	17930004 (38.8%)	18272919 (34.59%)	19304461 (40.85%)	26775592 (45.44%)	20341101 (42.46%)	26559103 (44.79%)	19791108 (45.74%)	23704656 (45.41%)	21674266 (44.98%)	23717297 (45.19%)	22482848 (44.72%)	18960630 (45.12%)	16031785 (32.51%)	14462406 (32.67%)	16873966 (39.59%)	295827 (0.64%)	4227583 (9.28%)	332052 (0.76%)
Non-splice reads	25372634 (55.22%)	27463821 (57.16%)	28698656 (56.36%)	27990486 (57.5%)	29180809 (58.44%)	23213867 (56.26%)	30273288 (57.3%)	29869377 (57.27%)	27381779 (57.98%)	27031050 (58.05%)	37427380 (57.4%)	31240617 (57.71%)	23784497 (51.46%)	24195046 (45.8%)	24643039 (52.15%)	34711593 (58.91%)	25468482 (53.16%)	33811565 (57.02%)	25893857 (59.85%)	31006264 (59.4%)	28587972 (59.33%)	29797115 (56.78%)	28421044 (56.54%)	24162884 (57.49%)	21593519 (43.79%)	19370829 (43.75%)	22949999 (53.85%)	438564 (0.95%)	5888341 (12.93%)	457282 (1.05%)
Splice reads	14330221 (31.19%)	16066828 (33.44%)	16832156 (33.06%)	15893732 (32.65%)	16027079 (32.1%)	13649454 (33.08%)	17127262 (32.42%)	16674620 (31.97%)	15100580 (31.98%)	13818078 (29.67%)	19613905 (30.08%)	15524744 (28.68%)	12059457 (26.09%)	12319309 (23.32%)	13904831 (29.43%)	18786998 (31.89%)	15173954 (31.67%)	19250847 (32.46%)	13631445 (31.51%)	16337389 (31.3%)	14704026 (30.51%)	17571503 (33.48%)	16488268 (32.8%)	13714557 (32.63%)	10414392 (21.12%)	9509536 (21.48%)	10736138 (25.19%)	153938 (0.33%)	2552471 (5.6%)	204403 (0.47%)
