# Supplementary material for: Comparative transcriptome analysis reveals resistant and susceptible genes in tobacco cultivars in response to infection by Phytophthora nicotianae
Source: Sci Rep. 2021 Jan 12;11:809. doi: 10.1038/s41598-020-80280-7 (PMC7804271; doi:10.1038/s41598-020-80280-7)
Supplement: Supplementary file 4 — Supplementary Table S3. [file 41598_2020_80280_MOESM4_ESM.xlsx]

## Sheet: Supplementary Table S3
Supplementary Table S3. Homologs of the 28 S genes in tobacco
S gene name	Homolog genes
ADH1	LOC107830380
ADH1	LOC107772756
bHLH25	LOC107804684
bHLH25	LOC107797497
BIK1	LOC107806396
BIK1	LOC107802098
BIR1	LOC107806369
BIR1	LOC107823351
CAMTA3	LOC107777284
CAMTA3	LOC107799467
DMR6	LOC107829090
DMR6	LOC107815210
DND1	LOC107780545
DND1	LOC107784033
EDR3	LOC107777721
EDR3	LOC107778133
EIN3	LOC107826762
EIN3	LOC107798783
KMD3	LOC107775293
KMD3	LOC107797281
MKP1	LOC107800181
MKP1	LOC107780873
PLP2	LOC107826122
PLP2	LOC107797353
PMR5	LOC107806033
PMR5	LOC107816377
PUB22/23	LOC107830262
PUB22/23	LOC107780092
PUB24	LOC107808916
PUB24	LOC107831963
PUB24	LOC107791734
PUB24	LOC107830235
PUX2	LOC107791802
PUX2	LOC107803424
WRKY48	LOC107832061
WRKY48	LOC107788174
AGD5	LOC107778090
AGD5	LOC107775182
CESA3	LOC107771167
CESA3	LOC107809423
CPR5	LOC107761850
CPR5	LOC107810291
DMR1	LOC107773282
DMR1	LOC1078110112
EDR1	LOC107797880
EDR1	LOC107824824
EIL1	LOC107770026
EIL1	LOC107814442
PMR4	LOC107811977
PMR4	LOC107761092
THH1	LOC107776768
THH1	LOC107806259
TOM2A	LOC107813318
TOM2A	LOC107823134
TOM3	LOC107831766
TOM3	LOC107821288
