# Supplementary material for: Comparative transcriptome analysis reveals resistant and susceptible genes in tobacco cultivars in response to infection by Phytophthora nicotianae
Source: Sci Rep. 2021 Jan 12;11:809. doi: 10.1038/s41598-020-80280-7 (PMC7804271; doi:10.1038/s41598-020-80280-7)
Supplement: Supplementary file 5 — Supplementary Table S4. [file 41598_2020_80280_MOESM5_ESM.xlsx]

## Sheet: Table S4
Supplementary Table S4. FPKM values of unigenes in the genome of Phytophthora nicotinae
geneID	XHJ12_1	XHJ12_2	XHJ12_3	XHJ6_1	XHJ6_2	XHJ6_3	XHJ24_1	XHJ24_2	XHJ24_3	gene_description
AM587_10005016	4559.49	3781.62	8451.64	29270.9	37350.4	21432.1	22012.2	21716.3	35350.9	Chymotrypsin BII
AM587_10001591	9865.87	12430.3	19049.7	23232.3	27936	21494.5	23724	14506.4	29784.8	60S ribosomal protein L37-A
AM587_10012785	10280.1	11045	15167.1	18959.9	27889.2	19892.6	22881.3	17633.6	33378.6	40S ribosomal protein S1
AM587_10011811	7040.21	10644.2	13464.3	19438.9	28246.9	20963.1	21516.8	16394.6	31621	40S ribosomal protein S8
AM587_10011527	11989.8	10082.4	11976.6	21120.3	22964.6	19820.3	19268.1	14945.9	23627.2	60S ribosomal protein L36
AM587_10013375	4624.63	9056.39	10120.2	19460.8	22825.8	20442	22157.4	17022.5	28479.2	40S ribosomal protein S25
AM587_10015203	8024.7	8403.61	11268.9	19454.5	22974.5	20580.1	18636.4	14342.4	28635.7	60S ribosomal protein L23
AM587_10005731	4997.84	7327.36	12399	17340.9	25772.4	24002	17823.3	13472	27353.4	60S acidic ribosomal protein P1
AM587_10005181	8112.6	8985.78	12210.2	19237.3	22066.4	17044	20102.4	14876.4	26990.4	40S ribosomal protein S27
AM587_10003800	5715.4	11521.6	11311.6	19751.1	23025.5	17715.2	19766.2	15044.7	22120.8	40S ribosomal protein S16
AM587_10015815	5328.79	9207.66	11688.5	15436.1	20727	15549.8	20356.2	15659.7	25169.3	40S ribosomal protein S6
AM587_10010270	5452.19	7186.44	10041.6	14057.4	20854.8	18312.4	17589.4	12921.3	23852.6	40S ribosomal protein S3-3
AM587_10011073	5992.9	7396.56	8595.99	15290.4	22862.4	16767.8	15927.8	12386.9	22680.2	40S ribosomal protein S20
AM587_10004528	7246.05	9274.45	11123.9	14051	18781.7	16395.6	16144	10977.2	20641.1	40S ribosomal protein S9-1
AM587_10011119	6247.74	8415.87	9339.56	14102.1	17742	16006.4	16675.7	13321.8	22267.8	60S ribosomal protein L8
AM587_10015794	3950.53	8975.12	12430.8	15249.6	17138.1	15301.2	14791	10431.1	22002.9	60S ribosomal protein L34-B
AM587_10014072	5919.52	6960.99	13715.8	12792.9	17079.6	13118.3	13734.6	9341.23	20747.5	60S ribosomal protein L44
AM587_10008785	8399.32	10021.1	11301.1	10323.7	12411.9	7474.28	16566.8	12030.4	18385.4	DCN1 protein 2
novel.461	6239.65	6144.32	9742.01	10636.8	15420.8	14249.7	14061.9	10565.3	18820.9	PF01280:Ribosomal protein L19e
AM587_10014458	7131.31	6701.57	6764.03	11937.6	17142.8	12813.9	12967.6	9259.32	16114.8	40S ribosomal protein S24
AM587_10006718	4881.28	6325.8	6772.13	11677	15282.6	10135.3	12364.3	10014.7	15991.4	40S ribosomal protein S7
AM587_10006174	4775.5	8145.84	19482.1	8268.37	7306.57	9108.89	8183.72	9233.82	18846.2	Mucin protein
AM587_10014939	4939.29	6919.98	6667.41	9863.4	13423.6	9834.62	14325.1	10389.6	16027.7	60S ribosomal protein L4-1
AM587_10013272	4274.41	5358.32	7962.05	8858.22	14355	14005.5	11555.7	9232.66	14494.9	60S ribosomal protein L13
AM587_10017076	2959.76	6286.2	8858.12	12672.2	13354.8	14891.1	9452.2	7011.11	13999.3	60S ribosomal protein L28
AM587_10011660	5156.15	4049.7	7542.31	10665.3	14243.9	9349.02	10621.4	8397.02	14715.5	60S ribosomal protein L6
AM587_10014631	3950.53	6194.1	7797.47	12457.4	13904.5	10411.1	8501.36	5902.09	13944	hypothetical protein
AM587_10014639	5689.69	6384.67	6162.3	8640.12	15031.4	8249.31	10962.5	8481.17	12636.9	60S ribosomal protein L7a-2
AM587_10015912	1071.64	3806.25	9196.42	10137.7	11710.1	14891.1	8113.73	6372.42	13808.8	40S ribosomal protein S10
AM587_10008175	5801.13	7875.86	5867.32	6792.29	5494.54	6849.89	6468.74	9075.09	4791.2	14-3-3 protein
novel.463	2163.17	3010.97	5151.38	7232.84	8830.89	7125.94	7684.06	5658.97	9944.27	PF00240:Ubiquitin family|PF01020:Ribosomal L40e family
AM587_10013144	3817.62	4100.52	3532.93	5604.03	8817.04	5710.22	7067.02	7557.17	6614.6	ATP synthase subunit beta
AM587_10005730	2044.57	5691.79	5263.74	3334.78	10543.2	7102.64	4493.51	4311.43	4999.15	hypothetical protein
AM587_10013842	2224.36	2836.86	3926.82	7463.37	7373.8	7080.1	4687.31	3913.66	7672.32	Transcription factor BTF3
AM587_10004583	1218.73	2807.79	3137.6	5963.38	6060.15	5474.65	4936.23	5544.83	5545.73	Cytochrome c oxidase subunit 6b-1
novel.167	5572.97	2832.23	3966.68	4010.18	4829.94	4830.17	4402.12	2956.96	5877.52	PF01248:Ribosomal protein L7Ae/L30e/S12e/Gadd45 family
AM587_10007783	2108.74	2884.6	2239.43	4385.28	6893.42	3741.71	4800.91	3601.48	6171.35	Cytochrome c oxidase assembly protein COX11
AM587_10012971	3149.75	5341.68	3423.8	2911.18	2449.24	5030.76	5577.09	3952.48	3355.86	Ubiquitin-conjugating enzyme
AM587_10014269	2877.55	3004	3518.91	6336.09	4769.56	4911.98	1969.21	2807.82	2752.03	Actin-depolymerizing factor
AM587_10014741	1918.36	2117.76	2387.1	5944.97	7537.09	5859.91	1614.01	2119.67	2028.6	Eukaryotic translation initiation factor 5A-1
AM587_10009963	2044.57	3042.16	3860.08	4335.22	3137.87	6000.51	2568.18	3853.24	2597.4	Nucleoside diphosphate kinase
AM587_10015206	1892.87	1288.46	1240.45	2020.81	2091.64	2411.76	5900.43	8451.71	5540.53	Glyceraldehyde-3-phosphate dehydrogenase
AM587_10012793	1108.47	1799.25	2620.26	4536.34	5307.76	3223.02	4358.55	3597.22	3930.2	hypothetical protein
AM587_10010820	2861.65	2637.15	2873.25	3500.6	6008.07	4113.55	1851.51	1918.54	2341.45	uncharacterized protein
AM587_10010156	3647.59	6197.66	7888.2	3391.15	1746.6	2097.33	714.058	502.376	1094.33	hypothetical protein
AM587_10011529	1305.78	1378.83	2801.43	4046.58	4489	3597.63	2203.41	2192.65	2686.64	hypothetical protein
AM587_10009979	2031.21	4825.89	2614.67	2484.74	3553.79	1094.93	2616.38	2852.07	2427.35	Small ubiquitin-related modifier 1
AM587_10015806	2980.32	4764.96	3069.12	1810.31	1930.54	1551.15	2715.73	2328.97	2574.27	Tartrate-resistant acid phosphatase type 5
AM587_10003342	1830.24	1581.24	1366.46	2238.9	3303.3	2630.93	3988.05	2872.81	3578.32	Voltage-dependent anion-selective channel protein 2
AM587_10012998	749.307	863.155	409.931	2108.21	1310.98	2053.24	4437.86	6165.36	2955.23	Glycerol kinase
novel.227	2581.97	4258.61	6405.54	3215.9	1296.86	1434	299.287	225.749	1239.94	-
AM587_10013976	1639.11	2832.23	3207.11	3528.96	1690.48	3180.84	1668.86	1063.71	1807.02	hypothetical protein
AM587_10013857	1970.49	1945.62	1666.85	2066.12	3525.33	3338.35	1754.61	1845.21	2331.56	ATP synthase subunit d
AM587_10006544	805.116	1854.89	1312.75	2495.04	2965.53	3761.34	2026.42	1537.39	3108.89	Elongation factor 1-delta
AM587_10005545	1622.24	1251.38	1297.68	2721.54	3499.81	2519.32	2287.32	1622.15	2725.38	40S ribosomal protein S23
AM587_10015771	3247.92	6030.56	1980.42	1380.14	566.681	4023.78	545.311	434.96	996.258	hypothetical protein
AM587_10007542	1438.77	690.574	493.882	938.68	1766.51	344.7	4696.55	4037.08	3930.98	hypothetical protein
AM587_10002548	193.268	612.24	1940.51	3782.74	3203.44	3542.18	1304.51	613.578	2863.08	50S ribosomal protein L2
AM587_10007522	968.146	418.217	124.624	947.453	891.507	173.961	2333.51	5570.94	6434.51	hypothetical protein
AM587_10013819	2042.42	1717.5	1367.13	3357.93	2918.91	3376.32	935.19	1169.44	703.64	Luminal-binding protein 5
AM587_10001484	1501.33	1729.44	2319.1	2326.29	1474.65	3057.34	1273.81	1693.92	1663.03	Peptidyl-prolyl cis-trans isomerase
AM587_10010522	539.54	2408.38	3333.7	1188.02	1391.12	2326.73	1418.09	2302.35	2060.15	Proteasome subunit beta type-3
AM587_10011489	2317.49	4104.51	1223.1	1020.58	1792.59	1707.31	1745.49	1620.26	1116.1	beta-tubulin
AM587_10012227	933.258	0	0	456.655	515.628	167.692	7402.95	2803.83	3864.93	hypothetical protein
AM587_10011083	2656.2	382.472	2564.39	1949.57	2690.52	2147.75	1007.23	1184.31	1363.11	NADH dehydrogenase 1 beta subcomplex subunit 7
AM587_10008756	1623.69	2010.67	1003.25	1747.89	2870.71	2042.27	1379.17	1677.59	1552.29	Succinyl-CoA ligase subunit alpha-1
AM587_10004091	4689.9	7785.93	727.999	101.242	254.038	966.63	394.257	407.33	429.673	hypothetical protein
AM587_10005252	1328.1	892.434	2051.51	2599.42	3261.24	1113.65	1315.69	1455.06	1645.9	hypothetical protein
AM587_10017559	1667.25	2048.6	1573.85	978.967	777.869	2516.46	1269.71	3678.7	880.728	Glutathione S-transferase T1
AM587_10011693	818.906	1513.26	1458.22	2170.47	4273.13	2133.6	848.131	866.608	1251.92	Heat shock 70 kDa protein 18
AM587_10009459	3377.99	4539.77	3130.78	440.771	331.796	323.719	901.988	1324.76	953.636	Ovoinhibitor
AM587_10009050	553.966	1395.92	1247.91	1423.08	2703.6	1393.55	2237.18	2030.92	2280.24	elongation factor 1-gamma 1
AM587_10007835	1076.28	232.463	0	65.8295	346.877	241.738	5533.26	4365.35	3030.06	Alcohol dehydrogenase 3
AM587_10003505	1004.35	1776.75	2474.88	1684.94	1374.06	1907.79	1598.21	1174.95	1833.04	hypothetical protein
AM587_10006199	539.54	932.275	1111.23	792.011	3179.71	1938.94	1782.52	1234.3	3167.67	60S ribosomal protein L37a
AM587_10017055	585.264	2865.3	2109.46	2434.2	2047.95	1998.09	749.018	627.097	978.749	Ubiquitin carboxyl-terminal hydrolase 18
AM587_10013950	1691.29	2100.47	898.059	1810.31	1362.73	2127.29	1091.27	2253.38	811.795	6-phosphogluconate dehydrogenase
AM587_10013814	1761.76	1420.61	907.13	1724.11	1168.06	3038.99	1072.23	2053.02	910.424	Nucleoredoxin
AM587_10013120	1438.77	2071.72	1555.73	1689.62	953.913	2481.84	1226.19	1358.23	1086.35	ADP-ribosylation factor protein 8
AM587_10017092	788.769	2271.53	2233.75	1415.17	871.595	944.864	1961.6	1193.15	1932.38	Ras protein 1
AM587_10008338	1363.05	4532.02	1499.37	1212.65	1506.18	846.083	820.526	977.701	681.257	Serine/threonine-protein kinase rio1
AM587_10015201	218.548	1007.01	1406.63	1711.01	1529.48	2434.72	1583.91	1615.21	1916.82	Gamma carbonic anhydrase 1
AM587_10009468	484.073	1394.06	560.81	1717.26	2986.55	1261.22	1645.16	1511.95	1601.68	Isocitrate dehydrogenase
AM587_10009048	1284.19	2095.69	1212.26	1466.2	2102.29	1538.33	1071.32	1382.31	995.447	protein disulfide-isomerase A6
AM587_10008222	1257.18	1303.37	1747.77	1968.49	1944.87	2349.32	742.494	814.681	952.851	Ran-specific GTPase-activating protein 1
AM587_10011803	903.415	1821.19	2170.78	1031.46	998.281	1623.3	1153.33	1359.54	1404.89	V-type proton ATPase 16 kDa proteolipid subunit
AM587_10007633	963.643	1456.95	1178.43	2239.73	2750.82	1298.64	713.696	895.303	933.714	GTP-binding nuclear protein Ran
AM587_10011789	1927.88	1554.56	992.666	1194.9	1041.49	969.951	1839.2	1563.74	1311.76	Casein kinase I isoform delta
AM587_10013925	1836.05	5064.9	1716.61	94.5685	391.531	659.818	590.419	1128.35	889.164	Zonadhesin protein
AM587_10010149	784.785	226.006	740.823	896.013	867.193	1128.11	2427.84	4224.55	987.595	Acidic elicitin A1
AM587_10005831	1363.05	1141.93	829.438	1152.02	958.477	1246.86	2261.88	1857.63	1296.7	G1/S-specific cyclin-E1
AM587_10008651	406.242	1637.88	993.574	1192.68	1496.33	1313.92	1677.18	2305.37	1003.01	hypothetical protein
AM587_10010151	950.382	821.086	1590.39	2790.2	1400.24	1536.92	997.813	652.253	1070.93	hypothetical protein
AM587_10009841	820.528	502.136	792.167	1756.54	1133.36	1400.64	1815.81	2439.77	1139.56	Major Facilitator Superfamily (MFS)
AM587_10014279	1361.72	1757.43	1454.23	641.629	1021.72	906.223	1237.6	2294.36	1078.71	Cellulose synthase 2
AM587_10002180	1254.14	1805.86	1517.52	1963.73	1847.77	1036.61	733.562	857.794	635.496	transport protein Sec61 subunit alpha protein
AM587_10006139	515.381	445.266	796.108	3152.28	3417	1203.88	719.434	992.552	392.101	Flavoprotein YCP4
novel.473	266.074	613.003	137.001	1562.32	392.019	478.095	3715.46	966.459	2872.2	-
AM587_10008623	1159.61	1001.85	1393.19	189.137	783.063	1389.09	1800.11	1479.81	1792.2	Reticulocyte-binding protein 2 a
AM587_10012534	698.057	402.059	1150.17	683.136	617.086	451.548	2728.42	2293.72	1805.67	serine/threonine-protein kinase
AM587_10003636	950.382	1505.33	1590.39	1162.59	2275.39	1366.15	601.391	674.439	682.122	FK506-binding protein 1
AM587_10006148	898.193	689.776	924.958	2783.48	1433.63	1613.92	674.093	726.863	859.552	hypothetical protein
AM587_10015906	765.455	1175.68	952.487	1248.49	657.871	320.928	2600.25	961.927	1880.76	Phosphatidylinositol 4-kinase gamma 5
AM587_10014957	498.037	358.567	705.206	1827.72	2338.92	1387.09	1156.74	930.084	1358.34	TOS1 protein
AM587_10008930	872.351	628.059	898.345	533.565	1004.12	940.488	1637.43	2568.91	1457.29	hypothetical protein
AM587_10013142	837.104	1024.56	942.865	1024.01	1040.63	789.677	1984.92	877.398	1835.5	Serine/threonine protein phosphatase 2A 59 kDa regulatory subunit B' eta isoform
AM587_10011920	1029.06	1679.33	2560.99	839.217	505.384	862.892	975.543	832.764	1043.87	hypothetical protein
AM587_10003341	915.121	790.622	801.031	1522.45	1955.02	1512.78	794.659	1018.56	930.048	Voltage-dependent anion-selective channel protein 3
AM587_10011802	1806.83	1474.3	1007.86	1031.46	1109.2	757.539	977.764	1064.3	942.359	V-type proton ATPase 16 kDa proteolipid subunit
AM587_10015430	175.579	606.769	678.041	2835.13	2198.85	1640.54	518.487	427.082	914.899	Fructokinase
AM587_10010446	1569.57	1431.37	1212.26	512.007	1638.03	1316.13	560.461	1088.2	619.594	Flagellar adenylate kinase
AM587_10017064	2158.16	1243.03	1111.23	3168.04	0	775.576	385.317	513.871	588.614	transport protein Sec61 subunit gamma protein
AM587_10008767	775.387	1205.82	558.944	910.576	1428.01	2117.74	916.626	1237.35	714.574	Fructose 1
AM587_10014174	1556.1	832.246	1831.39	1631.61	573.166	798.877	669.098	992.196	912.638	Acidic chitinase
AM587_10011696	0	436.578	650.479	2843.51	3443.39	1634.38	285.033	173.404	322.793	Temptin
AM587_10006796	0	1051.38	939.899	1339.79	1933.04	1229.99	1142.12	1220.83	890.905	NADH dehydrogenase 1 alpha subcomplex subunit 12
novel.353	1155.81	1504.51	809.373	339.332	664.134	598.123	1271.68	2338.71	976.234	PF13632:Glycosyl transferase family group 2|PF00169:PH domain
AM587_10010046	651.52	1031.95	629.001	478.195	599.945	878.011	2538.5	1423.55	1398.18	hypothetical protein
AM587_10016633	609.363	1228.41	1359.63	795.117	598.533	1897.88	901.172	930.303	1221.69	hypothetical protein
AM587_10004246	299.398	819.109	1464.52	805.745	771.952	1667.71	715.248	649.983	2105.9	Annexin A7
AM587_10014088	788.197	1005.24	695.729	716.254	953.913	485.578	2320.08	1251.17	1066.78	hypothetical protein
AM587_10001313	0	366.368	514.677	3734.96	2342.94	1371.54	214.5	235.034	472.196	Mite allergen Der f 3
AM587_10005818	0	155.379	1389.04	1584.02	993.659	775.576	1148.28	1277.12	1866.53	60S ribosomal protein L37a
AM587_10001365	433.438	2059.59	1785.41	1166.48	798.253	389.411	1080.66	483.644	979.944	hypothetical protein
AM587_10006637	866.473	1469.46	470.932	612.41	567.383	795.758	1490.41	2163.81	733.839	Isocitrate lyase
AM587_10009401	559.35	1256.46	979.23	656.873	782.909	1246.28	1192.03	1479.66	1006.87	secretory pathway GDP dissociation inhibitor 1
AM587_10002788	0	0	1159.55	3778.04	2132.97	578.069	462.05	462.616	540.317	hypothetical protein
novel.266	89.8193	258.666	624.347	1933.79	1191.01	1678.47	921.733	1349.87	1058.54	PF00171:Aldehyde dehydrogenase family
AM587_10005012	417.708	601.468	1129.16	1124.14	1230.86	1613.7	1009.27	871.729	1032.82	Dihydrolipoyl dehydrogenase
novel.108	637.705	1081.49	766.159	1594.86	1748.62	1807.91	405.38	540.874	431.258	PF01529:DHHC palmitoyltransferase|PF00262:Calreticulin family
AM587_10002752	0	1038.95	597.081	2900.1	2657.67	1203.88	166.117	200.917	199.75	Hematopoietic prostaglandin D synthase
AM587_10015871	670.496	1979.2	1553.57	820.206	1049.61	1204.78	444.146	640.945	512.519	Serine/threonine-protein phosphatase
AM587_10016871	1050.93	1124.13	888.987	1101.93	1880.18	755.344	693.837	790.652	586.19	Cytochrome b-c1 complex subunit 7
novel.241	1144.66	1112.55	1141.93	700.12	527.024	822.71	1030.88	1577.19	778.429	PF00240:Ubiquitin family
AM587_10008914	861.213	1169.22	696.831	1083.61	906.33	1326.4	843.837	1464.14	450.346	Medium-chain specific acyl-CoA dehydrogenase
AM587_10017425	970.414	2480.24	1374.08	1068.38	893.595	959.026	369.13	353.388	285.565	hypothetical protein
AM587_10011501	877.895	577.875	1485.23	1043.23	646.72	1307.02	557.603	505.308	1679.65	Pleiotropic drug resistance protein 2
AM587_10016747	512.83	886.123	1452.31	1003.74	755.574	2027.25	619.856	584.203	824.489	Small cysteine rich protein SCR76
AM587_10015878	724.417	1182.19	839.254	531.7	1200.73	1171.5	945.992	1097.5	923.758	DEAD-box ATP-dependent RNA helicase 56
AM587_10001537	636.312	403.146	786.328	311.356	515.628	640.279	2102.23	1542.43	1519.91	hypothetical protein
AM587_10009016	1099.12	712.189	778.159	336.132	506.054	987.471	771.701	2509.94	735.624	hypothetical protein
AM587_10006140	257.691	371.055	398.054	1513.1	1423.75	1389.09	807.379	1574.85	462.384	Flavoprotein YCP4
AM587_10011546	2599.07	855.421	908.105	363.36	547.047	1000.74	467.264	967.287	458.366	hypothetical protein
AM587_10016648	924.925	1065.46	884.452	1034.46	1216.73	1187.11	700.835	568.158	580.395	S-adenosylmethionine synthase
AM587_10008484	463.497	1401.54	835.29	1133.98	1109.7	916.117	651.951	1292.42	342.648	Trifunctional enzyme subunit beta
AM587_10014272	314.868	1133.47	1134.88	847.38	869.829	735.501	950.704	1290.7	811.31	Extended synaptotagmin-1
AM587_10009821	941.742	271.207	1333.48	460.807	693.755	676.866	1263.27	1031.04	1405.92	hypothetical protein
AM587_10005067	507.802	877.435	1438.07	1987.79	1683.38	547.465	293.651	277.384	415.492	hypothetical protein
AM587_10002019	775.967	335.2	1048.81	1044.15	857.45	1254.86	795.384	1158.39	710.097	hypothetical protein
AM587_10014362	346.46	199.551	936.559	508.582	638.069	871.55	1450.08	1126.61	1865	hypothetical protein
AM587_10001941	352.353	1166.93	907.13	517.232	973.38	633.123	1355.32	908.066	1026.76	Alpha-soluble NSF attachment protein
AM587_10017601	887.928	703.202	819.138	398.268	681.366	478.641	1310.33	1369.4	1160.94	hypothetical protein
AM587_10016752	761.703	658.077	588.301	621.185	1309.29	1459.91	717.279	798.96	856.498	Peptidyl-prolyl cis-trans isomerase
AM587_10016312	668.333	529.292	1161.42	327.024	676.97	960.713	1305.96	822.974	1316.74	WRKY transcription factor 19
AM587_10004527	863.264	745.82	400.044	760.331	1017.51	1178.88	941.946	987.439	852.561	Prohibitin-2
AM587_10002199	1035.92	1312.64	640.071	811.019	610.504	819.008	799.386	1246.83	413.393	Peroxisomal multifunctional enzyme type 2
AM587_10008731	1684.42	727.629	975.718	1442.36	310.216	453.996	540.924	1079.35	435.227	Small cysteine rich protein
AM587_10011798	977.28	1336.85	1949.9	2032.33	449.959	702.408	50.9552	19.3914	91.1855	hypothetical protein
AM587_10007446	1063.57	3001.66	1615.51	416.334	313.4	114.664	395.238	221.96	461.07	Bacillopeptidase F
AM587_10009630	672.673	0	0	493.721	495.539	604.345	2759.61	1472.91	1086.3	hypothetical protein
novel.151	645.431	882.902	996.995	710.589	653.772	753.831	959.866	993.654	931.128	-
AM587_10010450	150.569	260.17	736.516	147.351	1053.74	595.209	1539.44	1755.32	1286.02	CBL-interacting serine/threonine-protein kinase 11
AM587_10017420	1298.5	1038.75	557.165	705.971	797.142	622.189	1052.49	699.195	747.655	Ankyrin-1
AM587_10008670	210.125	90.7692	135.241	1336.62	1547.93	641.856	1196.68	1747.69	606.272	Amino Acid/Auxin Permease (AAAP) Family
AM587_10002177	396.903	1143.02	817.46	873.943	804.064	1283.71	628.359	805.146	749.21	26S proteasome regulatory subunit rpn2
AM587_10008655	462.463	710.305	873.113	1206.87	1760.2	830.974	522.443	576.486	537.719	Malate dehydrogenase
AM587_10004429	726.595	1404.95	855.138	761.854	1529.32	746.045	460.027	573.297	405.282	Omega-hydroxypalmitate O-feruloyl transferase
AM587_10015945	0	1040.68	826.965	1768.21	887.361	1442.93	353.993	286.812	824.204	13 kDa ribonucleoprotein-associated protein
AM587_10013361	1338.83	1228.98	646.275	532.272	462.316	841.982	638.171	1233.72	487.668	H-or Na-translocating F-type
AM587_10006983	547.139	682.793	563.443	713.926	604.593	458.791	1633	778.258	1217.37	hypothetical protein
AM587_10012936	1722.7	1256.81	798.315	337.175	423.021	577.813	812.747	771.578	453.361	Sorting nexin-2
AM587_10014423	0	1121.53	300.785	952.795	717.228	559.814	1593.98	670.919	1204.71	hypothetical protein
AM587_10010324	290.988	670.4	1123.72	711.92	643.087	313.716	1598.58	706.446	1056.79	hypothetical protein
AM587_10007141	431.632	621.517	777.864	422.406	317.971	775.576	951.357	1059.99	1741.06	hypothetical protein
AM587_10010320	577.342	142.513	63.7013	242.144	425.311	148.199	2163.47	2290.38	1026.47	Acetyl-coenzyme A synthetase
AM587_10004826	929.073	1137.12	568.075	511.433	941.08	584.29	666.625	1154.35	531.795	26S proteasome regulatory subunit 4 B
AM587_10016626	1144.33	676.442	790.785	766.225	621.152	930.691	600.076	1036.74	380.402	Flavoprotein YCP4
AM587_10015208	171.509	197.568	220.775	671.374	1263.46	308.176	999.931	1470.15	1565.81	Glyceraldehyde-3-phosphate dehydrogenase
AM587_10014443	521.434	926.018	604.094	765.434	576.189	468.469	1040.95	973.779	984.281	Transcription factor HY5
AM587_10011938	143.877	745.82	740.823	1196.82	1218.89	1085.81	533.306	513.871	662.966	Pyruvate dehydrogenase E1 component subunit beta
AM587_10002098	100.574	0	25.8928	1968.49	1259.54	289.147	713.175	605.259	1871.05	Lysine histidine transporter 2
AM587_10017047	287.755	580.082	963.07	1267.22	635.942	206.82	1204.37	948.479	735.252	histone H3
AM587_10011923	533.978	192.222	618.625	130.641	786.732	527.711	1490.79	1441.58	1103.77	Elicitin protein
AM587_10005246	626.562	842.055	914.08	510.975	769.284	900.669	659.317	1137.93	464.696	Proteasome subunit beta type-1
AM587_10006732	1009.01	581.159	346.359	493.721	619.424	302.172	1144.66	1267.21	1011.47	Uricase
AM587_10015444	0	559.365	777.864	844.812	794.927	542.903	987.161	784.913	1366.2	Ubiquitin carboxyl-terminal hydrolase isozyme L3
AM587_10016838	1090.44	1020.6	772.015	666.957	702.883	881.707	453.55	453.098	567.418	hypothetical protein
novel.141	367.346	290.923	1063.95	943.673	541.227	990.097	713.899	384.171	1293.24	PF13358:DDE superfamily endonuclease
AM587_10000112	1606.07	1271.94	1602.24	982.339	443.68	432.88	61.8537	56.2376	89.3368	hypothetical protein
AM587_10005773	1464.19	1106.87	471.195	447.78	539.315	394.639	824.156	763.918	512.314	hypothetical protein
AM587_10016619	908.699	959.535	545.869	444.638	1004.12	870.822	528.352	756.577	439.151	Ubiquitin-conjugating enzyme E2 G1
AM587_10009948	515.895	237.712	239.07	555.354	684.081	926.983	1007.48	1654.7	595.403	Catalase
AM587_10010812	968.146	0	872.371	1184.32	1248.11	1391.69	188.149	187.581	375.231	hypothetical protein
AM587_10015827	699.944	846.607	1045.16	547.986	309.377	553.384	771.039	1049.64	574.715	hypothetical protein
AM587_10000450	912.702	3219.84	499.321	223.298	84.0452	409.996	432.62	364.331	227.639	Tubulin alpha chain
AM587_10011807	445.555	898.192	258.093	763.056	1148.8	800.595	587.644	963.127	431.717	Citrate synthase
AM587_10016634	213.152	306.922	713.385	1147.28	863.625	1302.2	572.86	606.047	553.81	NADH dehydrogenase iron-sulfur protein 4
AM587_10014428	0	97.4928	174.311	2595.17	1496.33	567.742	501.721	370.372	458.419	C4-dicarboxylate transport protein
AM587_10007892	574.233	496.111	532.21	224.784	592.23	660.357	1374.54	883.642	885.291	serine/threonine-protein kinase drkB
AM587_10015769	397.41	267.046	477.461	907.471	1707.77	1237.75	367.953	437.258	395.526	Branched-chain-amino-acid aminotransferase
AM587_10002179	368.654	265.416	664.368	450.967	407.365	463.69	1454.72	399.307	1711.93	hypothetical protein
AM587_10006184	0	1157.31	1264.51	218.486	493.403	802.32	598.964	589.962	1057.58	hypothetical protein
AM587_10013000	305.58	352.009	157.343	149.524	281.39	658.896	1368.78	2381.12	491.289	Mitochondrial Carrier (MC) Family
AM587_10012182	349.972	705.506	450.5	513.737	773.443	1131.92	719.946	640.501	854.035	hypothetical protein
AM587_10010148	364.759	630.271	1032.98	1427.85	940.477	786.5	382.099	170.297	392.7	hypothetical protein
AM587_10011929	591.276	1498.45	1096.01	694.366	609.807	552.465	343.044	399.724	336.109	Shikimate O-hydroxycinnamoyltransferase
AM587_10002178	813.547	156.193	279.263	265.386	199.772	97.4546	2064.35	535.553	1689.45	hypothetical protein
AM587_10007519	320.717	1108.34	577.979	627.724	413.461	864.419	706.131	1142.48	333.775	hypothetical protein
AM587_10016617	212.278	366.797	327.905	519.352	1016.46	534.003	1616.96	563.921	929.391	hypothetical protein
AM587_10008929	108.587	750.511	866.623	478.195	479.956	702.408	622.272	1387.56	673.37	hypothetical protein
AM587_10016873	609.363	658.077	1215.82	372.711	224.45	218.986	966.882	561.88	1218.05	serine/threonine-protein kinase drkB
AM587_10013848	166.546	527.59	428.772	651.945	736.138	718.218	844.686	1268.98	669.401	Mitochondrial carnitine/acylcarnitine carrier protein
AM587_10010154	0	1005.6	1048.81	1139.07	214.362	836.576	499.299	510.815	735.159	Selenoprotein K
AM587_10009047	1033.33	706.762	665.078	252.812	333.037	464.185	752.453	740.542	1034.61	serine/threonine-protein kinase drkB
AM587_10014476	504.833	2267.99	1039.75	98.8084	185.948	108.853	670.012	394.551	691.336	Transcriptional activator Myb
AM587_10011683	302.016	391.392	272.139	295.561	444.974	868.283	1096.57	1883.11	388.014	Zinc-binding alcohol dehydrogenase domain-containing protein 2
AM587_10014173	753.394	976.346	1260.75	829.452	138.751	541.493	587.442	424.727	424.478	Endochitinase 1
AM587_10015209	584.603	707.098	1023.44	800.95	430.66	420.177	759.811	538.231	669.665	Ankyrin repeat and FYVE domain-containing protein 1
AM587_10004709	747.055	286.854	833.426	121.848	275.167	536.937	999.752	1386.99	711.342	hypothetical protein
AM587_10009977	1390.49	1201.32	805.458	340.193	0	374.775	664.035	444.692	648.702	dpy-30 protein
AM587_10001232	488.64	703.604	1132.2	239.098	1439.87	702.408	308.048	278.323	561.142	Thioredoxin
AM587_10015807	0	907.462	811.243	674.565	725.409	636.975	630.115	746.613	684.145	CUGBP Elav family member 2
AM587_10011515	1204.55	0	930.336	884.106	443.68	865.759	362.558	413.347	700.285	Sm protein LSm5
AM587_10000025	1154.68	712.567	934.286	161.429	668.346	177.839	607.524	585.301	795.606	Sorting nexin-1
AM587_10006547	0	184.153	576.196	938.68	883.253	1091.55	628.176	866.528	628.773	3-hydroxyisobutyrate dehydrogenase
AM587_10004916	373.303	940.674	216.24	365.324	1512.51	737.845	502.967	474.494	582.753	Adenylosuccinate synthetase
AM587_10008911	767.345	441.967	987.764	1126.42	847.922	965.161	85.4744	109.268	330.45	hypothetical protein
AM587_10006581	157.434	634.741	810.627	308.138	521.898	1074.96	517.888	1128.99	499.442	Annexin (Annexin) Family
AM587_10012069	822.156	769.497	661.449	1106.3	643.513	480.118	418.929	296.52	448.468	Serine/threonine-protein kinase YPK1
novel.175	511.143	883.208	1250.14	750.326	282.408	1193.98	207.15	268.47	293.492	-
AM587_10016635	183.673	528.95	1134.88	629.115	1014.8	594.058	428.339	458.775	667.052	hypothetical protein
AM587_10001363	153.242	529.576	591.782	524.883	846.668	440.564	873.092	843.515	776.509	hypothetical protein
AM587_10013131	289.362	916.65	595.969	1274.3	319.747	519.939	485.537	617.389	535.828	Ubiquitin-conjugating enzyme E2 N
AM587_10007973	586.921	633.841	717.738	789.768	648.553	474.573	480.591	387.737	791.957	hypothetical protein
AM587_10017390	237.596	684.239	305.844	2790.2	875.149	512.307	43.9218	22.1855	34.1061	Cutin hydrolase
AM587_10012445	290.691	928.47	625.92	1008.6	720.301	560.314	471.357	407.519	473.42	FYVE and coiled-coil domain-containing protein 1
AM587_10011904	206.358	534.851	425.014	807.788	304.036	1334.86	551.667	880.578	441.368	Triosephosphate isomerase
AM587_10003379	0	147.201	614.103	583.587	1757.21	918.445	379.574	330.914	736.176	hypothetical protein
AM587_10013012	463.843	445.266	1074.75	302.619	227.8	333.382	585.563	1453.82	572.616	Arrestin domain-containing protein A
AM587_10005240	236.511	1430.34	791.564	694.366	522.692	679.957	278.022	387.577	410.799	Ras-related protein Rab-11B
AM587_10009361	312.966	540.776	926.588	535.983	806.935	674.821	515.5	403.28	694.095	hypothetical protein
AM587_10005544	0	169.505	606.128	288.004	1734.39	1480.64	318.049	412.196	397.103	28S ribosomal protein S34
AM587_10014379	835.416	584.283	460.881	1051.15	571.468	514.668	338.286	739.395	306.656	26S protease regulatory subunit 6A A
AM587_10008328	249.018	382.472	726.576	446.776	428.038	596.597	703.879	773.132	1086.67	Dual specificity protein kinase shkC
novel.373	566.418	380.613	826.337	1385.78	347.72	1221.32	144.98	263.565	252.054	-
AM587_10009946	456.351	1248.51	881.155	334.947	588.316	655.994	353.666	581.651	278.408	hypothetical protein
AM587_10009537	644.132	1243.94	877.932	444.963	781.552	503.812	334.772	278.794	223.543	ABC transporter G family member 29
AM587_10002038	308.921	326.204	450.68	1158.89	796.508	925.14	371.44	549.027	436.056	Serine hydroxymethyltransferase
AM587_10016709	525.846	302.871	541.515	964.887	581.064	897.621	494.762	511.877	486.869	hypothetical protein
AM587_10000482	0	1006.63	2045.22	1088.41	234.089	685.171	61.7544	34.1221	145.966	Ras-related protein Rab-28
AM587_10011909	539.54	248.607	694.521	369.605	794.927	736.797	440.898	915.9	522.008	Tartrate-resistant acid phosphatase type 5
AM587_10008625	605.799	523.383	701.832	1037.49	223.137	979.675	318.734	410.107	421.759	wos2 protein
AM587_10014437	790.776	227.731	407.17	386.937	873.813	710.451	824.619	422.727	573.243	hypothetical protein
AM587_10017336	0	247.233	368.365	560.096	632.428	617.033	1040.37	891.133	837.992	hypothetical protein
AM587_10007889	1044.27	541.321	376.386	306.585	230.785	600.446	759.304	716.69	596.609	hypothetical protein
AM587_10016636	599.489	448.873	463.014	293.337	662.439	646.313	795.639	821.746	425.11	Ca2 :Cation Antiporter (CaCA) Family
AM587_10010609	533.978	410.073	1145.6	958.034	393.366	703.615	271.666	358.162	337.264	ER lumen protein-retaining receptor
AM587_10015435	1269.51	731.196	457.567	496.948	280.563	1003.69	196.169	465.863	182.234	hypothetical protein
AM587_10013844	1177.18	932.275	757.66	288.004	216.798	740.322	252.486	443.798	270.368	hypothetical protein
AM587_10007784	835.416	721.761	967.849	0	769.284	300.223	502.903	442.69	527.654	Nuclear transcription factor Y subunit B
AM587_10005729	695.246	50.055	402.729	255.145	576.189	312.312	886.478	1208.3	671.158	Peroxisomal 2
AM587_10015795	423.688	152.519	109.078	362.803	468.178	723.236	684.32	1196.75	904.683	Amino Acid/Auxin Permease (AAAP) Family
AM587_10017014	490.956	282.775	505.585	0	723.346	88.2172	1571.97	570.745	771.703	hypothetical protein
AM587_10011003	0	400.44	715.963	680.385	640.21	1249.25	382.273	426.84	499.002	NADH dehydrogenase 1 alpha subcomplex subunit 2
AM587_10010617	181.104	78.2329	93.2504	88.6166	66.7072	292.875	1685.96	1271.26	1224.46	Beta-glucosidase 32
AM587_10013370	0	0	69.0923	656.59	0	96.4447	2512.36	438.537	1182.69	hypothetical protein
AM587_10011530	348.402	769.232	448.48	113.652	299.434	417.35	1103.15	741.731	710.171	hypothetical protein
AM587_10004350	0	174.802	1354.32	297.004	74.5244	872.523	532.261	554.49	1068.8	Syntaxin 6
AM587_10015449	914.044	789.692	549.08	745.422	224.45	437.972	466.472	381.225	415.492	ARP2/3 complex 20 kDa subunit
AM587_10006548	0	1040.68	310.112	785.872	591.574	577.173	570.957	412.409	610.949	Nuclear transcription factor Y subunit C-3
AM587_10004647	281.499	81.0674	108.708	275.482	311.058	202.324	1679.89	1558.7	396.001	hypothetical protein
AM587_10008926	283.037	163.021	145.736	0	417.011	101.715	1132.3	2093.15	552.556	Diacylglycerol O-acyltransferase 2
AM587_10015543	424.556	733.594	1530.22	415.481	156.379	457.717	203.251	662.037	304.718	hypothetical protein
AM587_10008266	360.946	363.815	557.553	441.539	930.647	389.139	689.486	583.911	562.168	Heat shock factor protein
AM587_10014441	544.698	969.709	471.69	581.515	674.852	391.495	405.822	526.413	295.699	Calcium-transporting ATPase 1
AM587_10015519	650.701	337.306	871.118	955.189	527.288	701.526	206.649	342.682	263.405	6-phosphogluconolactonase
AM587_10009969	317.766	274.535	245.426	310.974	1872.71	799.367	328.353	298.197	396.844	hypothetical protein
AM587_10015207	303.788	393.688	78.21	743.236	559.48	436.688	575.98	768.015	965.913	Glyceraldehyde-3-phosphate dehydrogenase
AM587_10007887	479.591	966.804	740.823	234.67	883.253	172.35	479.657	398.558	468.138	Mitochondrial pyruvate carrier 1
AM587_10013520	707.11	152.728	318.579	518.997	846.475	571.756	563.085	491.897	636.934	4-hydroxy-tetrahydrodipicolinate synthase
AM587_10008841	484.073	836.434	249.249	947.453	178.301	347.922	709.001	438.443	611.487	hypothetical protein
AM587_10014183	0	41.9589	75.02	1140.67	831.823	392.697	708.22	746.553	859.589	croquemort protein
AM587_10012435	0	177.576	264.58	301.719	832.781	443.186	864.162	1011.43	896.936	hypothetical protein
AM587_10008099	604.033	521.857	272.139	221.671	222.487	434.142	1235.43	672.589	593.943	hypothetical protein
AM587_10009240	552.98	690.083	522.003	541.161	339.471	596.172	421.127	623.917	463.042	Protease inhibitor EpiC4
AM587_10004720	0	731.196	522.934	993.896	935.209	729.954	185.337	222.855	408.203	hypothetical protein
AM587_10016849	224.224	452.012	981.35	219.432	82.5898	241.738	532.473	920.179	1042.85	Copine family protein 2
AM587_10013123	396.903	400.057	510.912	873.943	511.677	499.221	548.403	472.525	458.642	H-or Na-translocating F-type
AM587_10015429	109.737	189.615	508.531	429.565	282.94	354.925	1199.47	468.274	1124.72	UBX domain-containing protein 2
AM587_10014422	408.914	549.552	421.099	533.565	702.883	832.724	354.7	469.007	387.409	hypothetical protein
AM587_10015559	287.755	82.8689	296.329	422.406	0	206.82	1629.92	783.234	941.783	hypothetical protein
AM587_10013135	533.978	615.109	439.911	627.077	786.732	575.685	298.664	364.478	361.792	Fumarate hydratase
AM587_10010520	280.736	808.477	505.928	686.839	568.728	201.776	571.53	461.362	485.601	hypothetical protein
AM587_10011559	709.532	851.393	548.006	462.911	217.788	339.978	451.786	697.86	281.788	Alanine--glyoxylate aminotransferase 1
AM587_10016297	417.708	360.881	860.31	613.17	0	0	799.893	399.786	1097.28	hypothetical protein
AM587_10000154	560.966	161.549	385.121	457.479	550.997	268.792	869.483	529.913	762.302	Bzip transcription factor
AM587_10004478	744.193	771.538	1111.23	946.772	438.581	427.904	21.8703	16.6774	64.0959	hypothetical protein
AM587_10011517	332.024	669.326	427.398	568.623	428.038	656.257	413.907	693.688	343.16	26S proteasome non-ATPase regulatory subunit 14
novel.148	0	518.831	463.82	440.771	497.694	1133.02	388.549	399.532	665.929	-
novel.355	836.541	662.505	430.734	409.33	436.515	425.888	413.702	420.829	429.296	PF01417:ENTH domain
AM587_10009303	484.98	419	349.602	403.421	607.36	435.717	554.7	655.5	534.661	P-type ATPase (P-ATPase) Superfamily
AM587_10006507	140.559	627.42	759.921	481.44	388.296	479.868	532.997	510.221	509.463	Cyclin-dependent kinase 20
AM587_10013517	761.703	365.598	457.567	869.659	467.604	638.71	234.68	323.614	276.995	hypothetical protein
AM587_10007121	512.83	393.832	132.028	669.158	440.752	368.591	728.432	614.531	534.937	Casein kinase II subunit beta
AM587_10007904	722.732	823.871	418.651	368.377	432.588	508.634	302.036	550.426	258.933	Clathrin heavy chain
AM587_10004935	690.611	66.2951	474.127	112.642	84.7922	827.281	592.501	901.727	627.855	Myb protein J
AM587_10013004	1290.86	604.091	706.205	710.589	297.169	405.909	120.844	48.2137	187.615	hypothetical protein
AM587_10011814	589.93	1019.34	364.505	288.66	434.584	254.403	421.117	689.11	301.47	26S protease regulatory subunit 7
AM587_10013929	585.926	472.465	301.693	516.062	517.962	505.353	550.457	311.852	561.84	WRKY transcription factor 19
AM587_10010182	0	340.946	914.387	289.65	327.056	1170.01	427.892	368.951	471.6	Actin-related protein 2/3 complex subunit 3
AM587_10011514	462.463	133.182	119.061	452.578	1533.07	498.585	315.658	395.12	398.31	hypothetical protein
AM587_10010045	504.505	48.4299	129.885	82.2869	557.481	362.607	1333.57	631.249	654.195	hypothetical protein
AM587_10005557	822.156	473.537	317.496	536.389	706.602	443.186	268.894	520.109	214.399	Thioredoxin-dependent peroxide reductase
AM587_10012522	216.266	653.955	361.905	423.288	796.587	388.598	584.307	586.632	288.713	41 kDa peptidyl-prolyl cis-trans isomerase
AM587_10009727	642.097	1017.03	743.884	52.3644	473.015	307.666	408.341	383.218	268.832	Serine/threonine-protein kinase rio1
AM587_10002934	173.811	400.44	268.486	765.434	1600.52	312.312	234.801	185.018	321.856	39S ribosomal protein L46
AM587_10010181	176.778	610.911	682.67	778.496	455.794	508.227	304.166	408.539	253.759	Coatomer subunit epsilon-1
AM587_10001178	368.217	176.735	31.5991	240.231	135.627	44.1086	1242.1	731.196	1176.93	Galactokinase
AM587_10008933	729.519	210.09	187.814	713.926	447.846	349.555	477.192	677.782	352.558	hypothetical protein
novel.56	0	842.055	537.694	1226.34	538.499	375.279	188.094	185.267	248.837	-
AM587_10014227	0	689.776	385.399	1611.49	220.558	753.16	119.208	114.621	240.675	hypothetical protein
AM587_10007145	0	0	136.07	1422.39	973.38	759.748	227.975	310.914	295.888	hypothetical protein
AM587_10003039	336.337	387.439	606.128	1316.59	247.77	725.214	117.973	169.589	197.948	hypothetical protein
AM587_10003261	535.357	192.718	206.741	654.893	197.191	192.391	975.068	547.38	593.658	putative acyltransferase
AM587_10006097	464.537	635.452	448.48	227.304	556.093	417.35	442.031	297.669	596.811	eukaryotic translation initiation factor 5-1
AM587_10007358	207.183	596.656	800.089	1723.42	76.313	521.187	61.8689	55.1354	41.6367	Pectate lyase
AM587_10000483	1094.28	105.045	1032.98	892.407	134.354	0	288.735	212.871	319.396	hypothetical protein
AM587_10002671	212.278	550.195	382.556	363.546	195.474	228.858	932.24	546.577	653.621	CBL-interacting serine/threonine-protein kinase 26
AM587_10013014	112.355	97.0699	202.481	1429.4	1158.77	242.262	288.117	265.427	261.278	beta-glucosidase btgE
AM587_10017396	699.944	362.831	540.6	273.993	103.126	50.3076	1005.27	465.997	548.592	hypothetical protein
AM587_10007792	0	105.045	563.443	1784.81	268.708	524.333	229.951	160.079	413.644	hypothetical protein
AM587_10010060	0	117.452	524.993	798.247	300.445	586.262	492.956	603.602	603.006	Transcription elongation factor SPT4
AM587_10004750	188.348	162.724	630.373	276.484	277.502	676.866	725.822	240.063	824.623	hypothetical protein
AM587_10013956	212.278	550.195	983.716	1661.93	234.569	305.145	8.04956	6.93751	33.519	SCP extracellular protein
AM587_10016324	466.629	806.292	240.267	228.328	85.9381	251.538	896.891	314.804	632.991	hypothetical protein
AM587_10006642	508.8	380.969	261.981	547.717	1124.46	219.416	227.183	202.389	439.68	Inosine-5'-monophosphate dehydrogenase
AM587_10010834	984.711	340.298	354.919	867.297	362.704	778.525	68.1458	51.4906	93.2925	putative membrane protein
AM587_10006634	180.473	467.762	511.09	618.155	132.95	648.565	331.911	353.043	611.39	hypothetical protein
AM587_10011497	493.294	568.244	253.996	241.375	327.056	390.004	376.919	1005.06	198.27	Glucose-6-phosphate 1-dehydrogenase
AM587_10014360	352.353	202.944	317.496	603.437	389.352	253.249	756.577	348.75	624.652	putative membrane protein
AM587_10000107	0	99.4427	355.595	1013.77	1271.88	496.369	184.952	150.736	275.1	Facilitated trehalose transporter Tret1
AM587_10008768	642.097	308.19	358.166	261.822	512.432	461.5	383.992	578.074	328.743	Fructose-1
AM587_10000014	0	0	217.889	0	124.694	182.488	790.291	1407.47	1107.98	Aquaporin-10
AM587_10009249	297.677	492.927	364.025	837.529	383.758	347.672	410.597	287.337	401.668	1-phosphatidylinositol 3-phosphate 5-kinase FAB1
AM587_10004683	0	94.0109	364.186	372.711	1482.97	547.465	250.154	369.337	342.078	inorganic phosphate transporter 1-6
AM587_10011015	504.505	435.869	606.128	329.148	247.77	1087.82	165.003	269.302	168.98	Calcium-binding mitochondrial carrier protein
AM587_10013068	0	403.146	270.3	684.983	644.536	880.384	308.548	316.983	271.282	Cytochrome b5
AM587_10006740	382.728	624.578	689.732	436.972	328.935	412.622	214.671	494.365	192.288	26S protease regulatory subunit 6B
AM587_10017025	359.693	258.965	370.411	264.004	397.464	323.157	624.861	549.977	617.012	Fumarylacetoacetate hydrolase domain-containing protein 2
novel.44	126.743	0	228.41	186.052	46.6841	136.643	1013.49	322.495	1692.01	-
novel.487	174.593	603.36	494.437	512.583	450.161	125.486	488.265	391.262	508.763	PF00125:Core histone H2A/H2B/H3/H4
AM587_10009472	690.611	1259.61	800.089	168.962	42.3961	248.184	180.587	172.5	185.052	Myocyte-specific enhancer factor 2A
AM587_10005068	512.83	1772.25	1056.22	0	0	0	128.833	98.1653	176.676	hypothetical protein
AM587_10012222	619.779	764.944	775.015	736.503	228.287	540.915	31.0562	14.0546	31.7741	Vignain
novel.2	783.905	175.585	448.48	681.911	545.399	970.339	14.8628	13.0128	97.5235	-
AM587_10009018	801.793	923.616	701.832	1020.05	59.0658	57.6279	71.4492	38.1824	55.2455	hypothetical protein
AM587_10009635	233.315	873.483	480.534	399.573	472.659	628.845	134.368	197.706	299.75	URA2 protein
AM587_10005599	0	94.4076	168.795	481.222	1207.48	353.427	508.116	511.193	395.285	hypothetical protein
AM587_10007424	346.46	99.7753	222.99	1101.93	765.682	498.029	247.975	145.578	278.506	glucan endo-1
AM587_10012796	173.811	300.33	134.243	255.145	1600.52	374.775	299.887	261.297	299.401	50S ribosomal protein L3-2
AM587_10008326	893.031	0	0	873.943	328.935	320.928	325.938	466.966	474.31	hypothetical protein
AM587_10002385	403.604	232.463	346.359	855.784	445.985	628.519	222.555	249.987	287.749	2-oxoisovalerate dehydrogenase alpha subunit
AM587_10009052	278.472	280.685	286.77	545.04	256.428	250.186	566.921	449.841	755.505	elongation factor 1-gamma 2
AM587_10010441	373.977	161.549	336.981	823.463	482.122	335.99	385.551	405.073	356.994	hypothetical protein
AM587_10002753	224.224	193.72	519.538	329.148	165.18	483.476	519.719	607.172	617.985	Hematopoietic prostaglandin D synthase
AM587_10003959	395.388	569.328	712.547	773.874	0	426.271	219.274	201.211	357.567	hypothetical protein
AM587_10005604	392.393	226.006	202.043	192.003	1011.73	705.069	293.87	357.237	270.368	Mitochondrial Protein Translocase (MPT) Family
AM587_10005000	151.45	785.074	389.907	296.425	390.491	707.543	250.537	340.106	328.276	Serine-threonine kinase receptor-associated protein
AM587_10004829	384.385	387.439	346.359	376.169	424.748	518.01	458.228	337.833	398.655	hypothetical protein
AM587_10015829	392.393	395.511	555.617	576.008	144.532	564.055	275.271	389.296	337.96	Calcineurin B protein 9
AM587_10015525	0	201.573	540.6	513.737	257.814	1257.69	237.217	374.17	246.163	FK506-binding protein 2
AM587_10001589	595.354	771.538	229.911	582.629	109.645	320.928	321.705	298.803	388.849	hypothetical protein
AM587_10005070	438.948	316.025	169.51	536.957	404.2	157.744	591.933	532.828	437.916	RNA polymerase III transcription repressor MAF1
AM587_10005002	0	270.225	289.887	183.655	414.745	674.414	494.581	680.781	573.798	B-cell receptor-associated protein 29
AM587_10012781	0	504.291	379.639	405.87	475.259	563.052	366.957	562.817	322.806	Phosphoacetylglucosamine mutase
AM587_10004477	0	0	456.956	1184.32	713.206	927.792	94.8394	57.2538	143.607	hypothetical protein
AM587_10016301	435.259	783.424	532.272	319.467	440.884	547.465	143.903	233.693	117.15	UDP-glucose 6-dehydrogenase
AM587_10012927	381.787	329.847	262.109	560.44	656.254	548.81	282.308	269.747	257.581	hypothetical protein
AM587_10002344	0	710.305	507.993	160.917	423.961	709.098	300.07	376.935	358.774	GDP-mannose transporter
AM587_10004287	553.226	537.707	480.694	33.8376	50.9433	173.961	671.633	506.244	537.037	hypothetical protein
AM587_10014439	398.429	267.73	376.11	259.942	440.267	381.822	498.577	483.644	419.417	Actin-related protein 2
AM587_10011794	0	144.819	517.857	369.093	277.839	90.3584	1064.28	428.471	624.406	UPS2 protein
AM587_10009535	161.862	466.138	500.055	554.408	357.717	349.009	413.534	139.048	564.605	Coiled-coil domain-containing protein C16orf93
AM587_10002811	732.096	527.081	565.434	0	202.243	394.639	362.628	403.321	302.134	hypothetical protein
AM587_10009819	270.71	285.854	255.545	0	498.561	389.139	674.088	560.319	545.329	Serine/arginine repetitive matrix protein 2
AM587_10002572	174.397	552.459	718.374	682.676	513.892	376.037	122.342	145.744	192.763	Mitochondrial Carrier (MC) Family
AM587_10017334	237.052	512.005	274.63	405.974	436.573	596.324	313.491	465.382	227.988	Homoserine dehydrogenase
AM587_10011512	0	272.861	243.929	309.078	348.992	907.991	369.764	600.131	408.025	hypothetical protein
AM587_10008803	428.065	123.276	275.513	209.458	0	230.75	1212.34	447.67	525.375	hypothetical protein
AM587_10013940	370.853	712	297.036	423.414	789.236	370.203	167.971	167.371	150.24	Multidrug resistance-associated protein 1
AM587_10011339	114.593	429.012	442.527	168.215	211.043	288.267	613.779	715.3	457.293	UV excision repair protein RAD23 B
AM587_10009860	407.841	822.164	275.621	249.452	131.445	329.772	368.509	568.614	285.404	Argininosuccinate lyase 2
AM587_10008652	137.026	315.691	423.327	804.583	201.886	246.215	382.556	557.853	367.822	Biotin synthase
AM587_10003633	434.347	62.5426	531.156	478.195	319.971	273.159	414.848	261.086	657.783	Macrophage erythroblast attacher
AM587_10012969	236.511	204.334	365.337	462.911	435.577	169.989	508.96	514.561	526.231	Ras-related protein Rab-32
AM587_10013377	0	378.829	169.331	160.917	0	59.0915	900.209	443.724	1307.64	hypothetical protein
AM587_10007676	139.236	280.685	716.925	272.52	410.285	300.223	526.002	334.13	435.715	hypothetical protein
AM587_10010059	292.632	252.82	753.379	286.377	215.573	1051.63	171.997	210.399	176.427	hypothetical protein
AM587_10000381	179.224	567.752	599.836	263.09	396.088	450.854	216.628	169.861	555.705	hypothetical protein
AM587_10016645	199.599	14.3703	12.8466	0	91.8991	107.594	1026.04	878.759	1064.41	MICAL protein
AM587_10002778	305.881	469.808	393.744	249.452	187.778	183.207	675.64	458.89	465.427	PNS1 protein
AM587_10010272	573.385	440.337	344.442	374.086	774.394	206.057	232.828	194.528	249.667	hypothetical protein
novel.458	129.059	297.337	332.263	252.602	237.686	92.7599	703.501	643.519	698.433	-
AM587_10011679	1469.38	105.79	378.293	179.747	541.227	264.026	137.556	152.639	158.194	hypothetical protein
AM587_10007453	0	0	66.6741	1520.66	858.521	465.346	127.666	143.884	189.596	hypothetical protein
AM587_10013841	569.185	327.833	146.536	0	628.953	613.643	372.314	249.794	457.546	50S ribosomal protein L23
AM587_10005072	323.219	255.976	312.047	395.388	684.555	435.581	312.156	408.192	237.785	Carnitine O-palmitoyltransferase 2
AM587_10005596	0	426.183	380.995	603.437	272.546	265.912	377.62	651.767	385.919	hypothetical protein
AM587_10010602	0	44.6599	119.774	151.763	114.241	222.92	1415	726.189	567.652	2-hydroxyacid dehydrogenase 1
AM587_10006152	413.705	548.047	191.715	202.431	304.764	237.876	453.373	773.753	232.793	Carnitine O-acetyltransferase
AM587_10016326	207.183	178.997	480.053	304.132	76.313	223.366	871.075	367.569	639.421	hypothetical protein
AM587_10009626	403.08	580.405	259.432	197.232	519.641	869.128	143.295	188.188	182.262	Heat shock protein STI1
AM587_10015950	0	752.663	672.857	581.293	87.5149	256.154	238.754	386.027	361.525	ER lumen protein retaining receptor
AM587_10008268	520.561	74.9568	335.046	764.151	95.8706	561.221	236.876	398.581	347.471	hypothetical protein
AM587_10005245	321.713	555.891	82.8249	787.092	592.492	346.841	161.641	214.786	263.231	Mitochondrial import inner membrane translocase subunit TIM17-2
AM587_10006940	768.484	221.312	158.277	75.2058	679.344	110.468	386.116	540.332	381.685	hypothetical protein
AM587_10009875	278.098	240.264	286.385	340.193	614.601	374.775	385.569	475.204	324.351	Threonine--tRNA ligase
AM587_10015887	206.358	118.856	371.887	201.947	0	593.269	733.6	243.749	841.266	Etoposide-induced protein 2.4
AM587_10006723	0	168.072	863.946	71.3926	322.449	262.167	298.072	885.545	437.73	Major facilitator superfamily domain-containing protein 8
AM587_10015924	177.993	486.962	733.186	435.47	163.903	319.825	272.088	297.499	419.024	Mitogen-activated protein kinase MMK1
AM587_10011787	0	256.296	183.296	609.658	65.561	319.825	1066.41	347.359	449.685	Cyclin-P3-1
AM587_10005728	196.942	397.015	253.514	385.466	507.786	424.65	342.596	321.816	466.462	hypothetical protein
AM587_10011496	0	151.18	90.1001	428.114	515.628	125.769	656.08	732.001	595.313	WRKY transcription factor 19
AM587_10000114	407.841	352.356	629.991	598.686	150.222	439.697	230.046	175.178	304.43	Myosin heavy chain IB
AM587_10016841	163.911	330.427	210.994	160.407	120.748	412.332	1023.22	382.629	479.989	hypothetical protein
AM587_10014219	247.827	285.481	765.635	363.795	182.567	623.429	216.144	333.228	263.253	GTP-binding protein ypt1
AM587_10016765	342.452	493.104	220.41	83.783	157.672	92.2999	734.506	663.911	479.289	hypothetical protein
AM587_10008327	238.69	68.7392	737.409	350.383	263.755	428.89	265.877	267.453	630.444	hypothetical protein
AM587_10013512	0	203.405	60.6128	576.008	607.035	507.65	427.413	560.587	307.544	Maleylacetoacetate isomerase
AM587_10010153	392.393	339.009	202.043	192.003	867.193	564.055	238.072	177.702	270.368	50S ribosomal protein L27
AM587_10014960	0	308.615	91.9642	0	0	385.114	1361.32	530.34	564.044	hypothetical protein
AM587_10015876	0	1209.44	1081.2	342.491	0	0	149.298	199.34	251.187	hypothetical protein
AM587_10015001	147.566	722.447	417.9	722.061	163.062	106.062	356.027	270.758	311.386	E3 ubiquitin-protein ligase RNF12-B
AM587_10006107	135.591	234.289	453.802	265.386	549.374	341.091	374.052	498.204	362.025	Actin-related protein 2/3 complex subunit 1
AM587_10005500	0	546.674	488.71	530.772	299.658	194.909	363.768	317.787	471.021	hypothetical protein
AM587_10011125	0	367.07	417.645	737.084	512.168	499.7	169.167	172.575	334.331	H/ACA ribonucleoprotein complex subunit 4
AM587_10015830	0	137.478	430.155	700.766	175.836	772.002	280.585	431.267	280.959	Dihydrolipoyllysine-residue acetyltransferase component of pyruvate dehydrogenase complex
AM587_10007350	151.45	305.306	584.86	370.532	334.706	108.853	640.34	248.186	460.891	protein phosphatase 2C 52
AM587_10001838	369.091	354.309	475.112	240.801	181.266	176.853	295.664	742.123	365.575	Phospholipase D alpha 1
AM587_10007790	253.901	146.239	588.301	745.422	280.563	456.221	188.948	215.743	324.376	hypothetical protein
AM587_10011493	195.456	0	50.32	765.113	215.98	210.723	513.258	315.737	928.69	WRKY transcription factor 19
AM587_10014469	0	0	869.662	550.964	0	809.297	229.5	410.046	323.266	hypothetical protein
AM587_10016658	0	376.949	625.821	182.992	619.871	403.187	272.988	543.881	166.418	hypothetical protein
AM587_10003345	343.019	395.136	529.86	335.687	0	986.163	193.483	200.184	201.881	small nuclear ribonucleoprotein Sm D1
AM587_10003314	155.543	149.313	266.963	456.655	821.186	484.444	232.241	348.088	258.257	Glycine dehydrogenase (decarboxylating)
AM587_10012787	0	240.587	430.155	817.56	615.428	0	253.431	241.822	563.631	hypothetical protein
AM587_10014751	0	252.82	169.51	322.174	1212.6	552.105	182.053	261.291	198.48	hypothetical protein
AM587_10016313	312.023	299.526	294.544	50.8923	76.6195	112.131	901.688	522.976	576.297	WRKY transcription factor 19
AM587_10012815	455.148	104.86	23.4355	89.0839	201.177	130.853	881.512	985.562	269.18	Major Facilitator Superfamily (MFS)
AM587_10005834	0	781.908	537.694	408.78	307.714	525.39	163.344	270.099	143.906	Phosphomannomutase
AM587_10011805	492.122	956.634	316.741	120.401	317.216	353.707	156.871	236.078	188.969	RuvB 2
AM587_10004902	455.348	196.7	293.073	334.211	377.372	245.457	381.487	406.048	444.474	Enolase
AM587_10016317	567.108	217.758	584.006	1109.97	348.143	135.867	42.1133	18.5338	103.115	NLP3 protein
AM587_10014440	0	168.547	376.69	286.377	215.573	105.163	871.081	457.685	642.698	hypothetical protein
AM587_10002887	336.337	96.8598	129.885	82.2869	61.9424	302.172	977.264	483.644	646.953	hypothetical protein
AM587_10005640	1363.05	196.268	350.916	333.478	251.03	0	197.055	213.185	205.444	putative bolA protein C4B3.11c
AM587_10013854	0	99.4427	533.392	506.887	381.565	248.184	312.618	420.77	594.81	hypothetical protein
AM587_10016618	179.847	621.517	555.617	352.005	397.464	387.788	113.379	323.269	157.48	hypothetical protein
AM587_10015531	0	211.28	264.43	646.173	648.553	738.225	184.308	195.239	193.777	hypothetical protein
AM587_10004185	487.72	421.367	351.577	477.295	395.218	315.489	175.696	267.325	170.826	T-complex protein 1 subunit gamma
AM587_10004399	100.282	129.959	129.088	686.972	517.126	234.249	385.498	485.75	387.231	Plasma membrane ATPase
AM587_10010157	0	387.439	346.359	1152.02	867.193	0	79.7116	47.1081	164.152	hypothetical protein
AM587_10007524	545.219	157.015	336.879	320.139	240.988	666.179	227.421	222.476	324.015	Zinc finger CCCH domain-containing protein 14
AM587_10015792	351.158	1213.54	361.622	257.739	64.672	252.391	223.873	182.801	126.019	Ankyrin repeat and FYVE domain-containing protein 1
AM587_10016672	0	234.904	944.987	598.686	150.222	586.262	162.386	100.918	251.741	hypothetical protein
AM587_10012434	371.486	290.381	368.893	389.514	371.4	209.787	348.395	332.009	341.285	hypothetical protein
AM587_10009634	551.019	498.725	283.719	231.104	202.96	396.039	252.974	430.355	163.844	Formation of crista junctions protein 1
AM587_10004938	0	112.322	261.073	1106.91	890.702	224.263	140.504	117.633	151.166	Endothelin-converting enzyme 1
AM587_10011915	111.15	208.061	329.078	217.548	388.934	99.8596	598.764	579.905	466.69	Fimbrin
AM587_10011905	507.802	292.478	359.517	186.356	374.083	273.733	316.517	414.89	258.772	Cysteine proteinase 3
AM587_10009863	586.368	168.865	176.12	239.098	71.9934	280.963	554.949	351.326	547.113	E3 ubiquitin-protein ligase rbrA
AM587_10014653	341.511	458.966	234.458	334.211	377.372	409.095	219.072	409.237	191.189	Serine--tRNA ligase
AM587_10013367	344.158	396.449	132.905	336.802	633.829	123.68	274.875	429.816	298.887	Glucose-6-phosphate 1-epimerase
AM587_10006734	323.724	279.683	833.426	0	238.478	116.336	293.079	269.027	594.81	cornichon 4 protein
AM587_10012175	695.246	1201.32	268.486	0	128.042	249.85	153.239	152.559	99.8004	hypothetical protein
AM587_10001006	499.638	479.627	300.14	1140.9	184.035	119.703	104.994	44.321	74.1122	hypothetical protein
AM587_10015910	465.232	290.289	339.359	265.585	285.603	278.65	391.054	299.019	318.33	hypothetical protein
AM587_10013815	0	73.8436	66.0139	1129.2	661.128	460.738	148.279	152.036	235.568	39S ribosomal protein L22
AM587_10015901	0	62.5426	251.6	106.266	359.967	117.068	619.183	1180.72	229.133	hypothetical protein
AM587_10008440	307.09	515.883	316.241	350.614	263.928	165.538	358.078	321.633	326.205	ATP-binding Cassette (ABC) Superfamily
AM587_10015946	346.46	623.595	312.186	254.291	382.841	249.014	244.28	302.075	207.637	Mitochondrial import receptor subunit TOM70
AM587_10009749	0	778.247	289.887	440.771	746.54	161.859	162.251	139.836	200.425	Eukaryotic translation initiation factor 3 subunit K
AM587_10010340	360.528	138.435	309.392	58.8036	354.121	431.875	308.171	616.618	326.042	hypothetical protein
AM587_10014650	0	210.833	94.239	268.668	404.486	657.732	398.197	473.39	386.206	3-oxoacyl- reductase FabG
AM587_10005242	0	226.006	404.085	768.011	289.064	282.028	252.951	263.806	405.552	hypothetical protein
AM587_10015522	647.448	1118.73	111.123	211.203	0	155.115	271.086	235.776	136.311	hypothetical protein
AM587_10011792	184.985	266.364	428.619	181.031	68.1366	132.956	516.451	532.008	576.222	ELMO domain-containing protein B
AM587_10003203	591.276	340.557	243.558	347.183	261.346	169.989	239.346	520.083	173.147	26S proteasome non-ATPase regulatory subunit 12
AM587_10013264	487.108	233.799	125.406	397.247	179.419	466.804	257.826	457.87	277.361	Arginase
AM587_10011705	0	216.18	161.048	244.873	599.076	404.648	467.302	394.859	389.716	Dihydrolipoyllysine-residue acetyltransferase component 3 of pyruvate dehydrogenase complex
AM587_10006981	701.84	242.543	180.689	274.736	206.81	302.664	301.4	209.71	441.272	ATP-dependent RNA helicase DBP2
AM587_10003809	453.355	195.839	0	0	166.987	203.652	424.945	1310.18	104.124	Monoterpene epsilon-lactone hydrolase
AM587_10011682	57.8724	16.6664	29.7985	169.906	21.3165	62.3927	1468.95	657.917	373.833	Chaperone protein ClpB1
AM587_10011502	796.859	458.966	102.575	779.826	0	286.367	134.087	135.792	160.141	prefoldin subunit 6
AM587_10012440	314.55	392.537	188.955	205.217	38.6199	414.478	329.999	746.025	221.248	Glutamate decarboxylase 1
AM587_10017058	569.185	163.917	341.918	371.346	489.186	409.095	148.386	283.454	73.5342	hypothetical protein
AM587_10014644	256.288	309.99	283.719	200.648	349.28	239.465	336.622	516.668	355.017	Callose synthase 7
AM587_10014461	104.217	450.193	348.798	152.984	230.321	374.524	422.359	339.134	421.872	Gpr7 transmembrane protein
AM587_10015823	139.989	40.3146	216.24	410.99	567.191	402.461	319.829	329.401	415.965	2-oxoisovalerate dehydrogenase subunit beta
AM587_10014232	175.977	287.179	166.119	401.836	626.579	484.845	146.25	128.716	423.541	AdoMet-dependent rRNA methyltransferase spb1
AM587_10011492	0	0	414.554	393.954	197.702	385.779	578.797	389.671	477.697	uncharacterized protein
AM587_10014186	386.536	166.975	398.054	661.979	142.375	416.727	208.868	237.31	216.396	steroid-binding protein 3
AM587_10011702	357.213	411.487	459.821	349.577	394.723	513.485	106.671	121.745	117.937	39S ribosomal protein L47
AM587_10000754	681.524	392.537	394.781	500.218	439.302	306.148	39.5726	7.1592	66.0357	hypothetical protein
AM587_10012221	341.323	294.888	417.399	542.795	282.874	337.318	188.482	194.812	222.931	Translocation protein SEC63
AM587_10011926	0	546.674	767.973	265.386	399.545	97.4546	152.963	382.357	206.315	Elicitin protein SOL13F
AM587_10012212	381.787	219.898	360.4	186.813	281.252	411.608	296.182	450.371	230.178	hypothetical protein
AM587_10013519	0	426.793	343.386	870.193	409.405	186.405	202.661	151.874	214.864	hypothetical protein
AM587_10014420	494.078	758.863	296.8	161.172	121.324	295.927	221.702	221.83	232.865	Tenascin
AM587_10009244	498.037	286.854	641.097	0	183.445	357.958	266.758	225.545	343.16	Mitochondrial Protein Translocase (MPT) Family
AM587_10015898	454.349	471.044	140.366	177.855	736.354	326.558	143	196.851	146.094	Heat shock 70 kDa protein 1
AM587_10013009	407.841	117.452	314.996	66.5206	150.222	244.276	710.759	337.027	442.985	Arrestin domain-containing protein A
AM587_10013143	0	313.558	320.356	456.655	515.628	503.076	179.157	204.06	290.26	30S ribosomal protein S18
AM587_10009945	0	559.365	583.398	475.207	0	465.346	207.15	167.764	320.64	hypothetical protein
AM587_10006105	520.561	224.87	134.018	636.793	191.741	93.5368	407.13	245.467	317.581	4-nitrophenylphosphatase
AM587_10013911	211.412	243.533	272.139	206.893	155.741	0	667.391	598.139	412.725	hypothetical protein
AM587_10013920	538.605	361.923	300.438	131.773	495.968	64.5193	221.258	400.242	252.562	66 kDa stress protein
AM587_10014737	0	133.182	952.487	0	340.683	664.779	236.743	183.525	232.348	hypothetical protein
AM587_10008286	115.358	132.886	178.193	564.462	934.792	207.281	199.034	260.672	150.69	hypothetical protein
AM587_10007520	334.167	240.587	473.171	163.512	307.714	300.223	457.76	178.636	283.015	Lateral signaling target protein 2
novel.13	0	84.5921	302.491	431.189	324.583	475.022	350.863	375.075	394.245	PF00117:Glutamine amidotransferase class-I
AM587_10002777	440.815	63.4741	964.646	431.393	0	237.623	179.694	122.454	291.077	REVEILLE 3 protein
AM587_10015915	180.097	383.802	268.922	317.245	291.879	453.049	251.829	275.455	303.506	hypothetical protein
AM587_10009973	0	785.074	601.57	0	286.891	139.954	441.182	256.367	212.432	hypothetical protein
novel.262	0	119.81	428.428	508.923	459.717	448.526	197.198	208.802	343.389	-
AM587_10009623	329.61	81.3622	278.819	322.565	346.877	355.355	350.412	323.602	312.951	ER membrane protein complex subunit 1
AM587_10006144	340.762	294.403	394.781	333.478	251.03	244.919	251.165	256.14	332.624	Serine/threonine-protein kinase Sgk3
AM587_10010447	0	514.359	287.388	273.107	82.2339	521.508	221.701	511.266	280.42	V-type proton ATPase subunit H
AM587_10016691	346.847	566.024	208.356	0	85.1708	207.744	606.107	370.829	278.817	hypothetical protein
AM587_10013027	136.305	314.03	350.916	466.87	401.647	244.919	244.866	252.004	246.533	Phospho-2-dehydro-3-deoxyheptonate aldolase
AM587_10009629	0	0	0	0	188.894	122.864	1285.9	350.362	704.251	hypothetical protein
AM587_10015541	537.673	309.683	230.706	613.877	726.162	128.815	48.4227	13.3881	33.4452	SCP extracellular protein
AM587_10010152	510.304	220.439	656.887	374.547	187.963	366.775	94.3345	78.6219	146.505	Temptin
AM587_10006636	228.175	65.711	234.975	334.947	504.271	737.993	166.559	194.949	160.494	Peptidyl-prolyl cis-trans isomerase CPR6
AM587_10009301	0	32.1474	0	54.6215	123.351	80.232	1183.11	416.413	725.886	Fumarate reductase 1
AM587_10010370	0	0	476.243	452.578	511.025	664.779	151.253	166.252	192.517	Cell division topological specificity factor
AM587_10013072	318.744	596.656	164.121	233.948	234.809	229.093	264.397	462.066	109.811	Hydroxyacyl-coenzyme A dehydrogenase
AM587_10014470	387.984	111.733	499.431	379.691	214.362	278.859	278.614	157.592	300.747	hypothetical protein
AM587_10007628	213.152	491.075	54.8758	521.489	235.534	536.201	159.633	221.919	174.404	Ras-related protein RABH1e
AM587_10002526	983.465	0	253.193	320.815	603.742	0	152.279	145.399	136.468	Cytochrome P450 86A2
AM587_10013967	81.6969	352.912	105.164	359.778	120.368	88.078	477.47	787.256	219.301	Carnitine O-acetyltransferase
AM587_10009876	88.5399	25.4981	0	0	32.6124	0	1108.79	429.079	903.654	hypothetical protein
AM587_10005551	0	94.4076	928.373	320.815	241.497	353.427	250.173	191.315	207.054	Nucleoredoxin protein 1
AM587_10014278	350.445	504.614	324.799	274.364	180.714	277.066	177.074	365.187	131.8	transport Sec23/Sec24 protein
AM587_10004901	569.185	295.05	146.536	111.404	251.581	163.638	332.385	311.977	392.183	Enolase
AM587_10016620	0	377.1	674.232	355.96	214.362	261.43	238.615	128.383	323.72	Drug/Metabolite Transporter (DMT) Superfamily
AM587_10004579	117.718	237.306	484.902	172.802	303.518	296.129	270.621	444.073	243.331	Acetylornithine aminotransferase
AM587_10014162	216.116	62.2381	92.7317	105.748	398.016	491.881	384.487	681.742	134.432	hypothetical protein
AM587_10017002	175.579	126.41	226.014	214.783	226.352	410.135	430.686	465.609	283.543	hypothetical protein
AM587_10015832	287.755	248.607	592.658	422.406	317.971	206.82	124.12	204.205	152.833	Coatomer subunit zeta-1
AM587_10004400	96.9052	97.6752	162.163	521.586	428.324	156.711	350.928	409.446	326.2	Plasma membrane ATPase
AM587_10006961	378.348	838.98	350.66	240.67	222.974	176.757	97.021	114.993	123.828	ABC transporter G family member 40
AM587_10013822	490.956	141.388	0	0	180.837	88.2172	578.29	387.373	665.99	Histone-lysine N-methyltransferase ASHH3
AM587_10013291	725.432	459.609	37.3524	141.985	213.762	260.698	287.462	199.825	197.854	hypothetical protein
AM587_10011084	553.966	239.301	285.237	135.531	204.046	298.617	245.512	259.926	294.224	LSM12 protein
AM587_10014159	252.663	291.052	195.144	370.893	651.453	272.397	128.145	147.452	206.733	Signal peptidase complex catalytic subunit SEC11C
AM587_10003812	296.824	85.4808	114.626	145.24	218.662	0	632.421	351.3	671.079	hypothetical protein
AM587_10010808	0	683.194	203.585	0	728.178	426.271	123.693	127.372	221.351	hypothetical protein
AM587_10015935	0	389.971	348.623	496.948	124.694	364.977	328.953	244.983	213.821	Coiled-coil domain-containing protein 12
AM587_10014643	180.924	245.629	292.78	366.76	418.884	325.092	185.114	280.074	212.962	Callose synthase 1
AM587_10014954	643.426	602.215	331.3	314.837	59.2492	115.614	138.005	159.963	133.925	Aspartate carbamoyltransferase
AM587_10012436	77.4228	379.042	179.392	227.304	171.105	166.94	475.61	448.581	368.978	hypothetical protein
AM587_10003811	638.142	91.8875	191.671	208.167	195.875	191.107	370.536	142.511	459.543	Pre-mRNA-splicing factor 38B
AM587_10014218	318.744	321.276	410.302	545.878	352.214	286.367	74.7866	117.563	61.7688	Carbonic anhydrase
AM587_10016842	260.936	112.718	0	127.679	0	46.8862	869.494	227.812	840.9	hypothetical protein
AM587_10012168	813.547	312.385	209.447	398.079	99.8861	97.4546	232.658	146.866	175.173	C-factor
AM587_10011522	389.442	485.998	367.626	127.039	430.337	46.6512	291.045	194.548	150.939	Hsp90 protein
AM587_10001643	0	108.879	0	369.991	835.544	679.337	146.949	165.922	173.667	hypothetical protein
novel.470	566.075	81.5104	582.943	0	104.253	203.43	249.536	381.893	300.655	-
AM587_10000413	705.665	162.577	72.6693	207.175	155.953	202.875	404.726	322.209	232.981	hypothetical protein
AM587_10017090	217.63	376.044	336.172	425.956	320.643	312.837	183.618	98.5576	187.44	CTD small phosphatase protein 2
AM587_10015023	373.977	430.799	336.981	274.488	378.81	235.193	95.7229	67.6577	264.39	hypothetical protein
AM587_10006183	0	175.487	313.76	298.169	224.45	437.972	277.284	241.822	481.097	hypothetical protein
AM587_10015534	136.664	196.786	351.842	133.743	302.03	49.113	535.073	408.353	323.693	hypothetical protein
AM587_10015441	0	656.322	266.696	405.51	457.878	0	300.506	131.551	214.132	hypothetical protein
novel.426	271.064	136.609	209.356	66.3176	374.41	365.295	344.98	313.219	348.248	-
AM587_10006942	0	101.472	544.278	258.616	129.784	316.562	317.328	313.381	447.625	Chromatin modification-related protein YNG2
AM587_10007637	499.638	671.478	257.263	162.986	0	299.258	145.254	238.712	148.224	hypothetical protein
AM587_10006145	809.31	605.979	125.014	79.2011	59.6195	58.1682	223.262	277.339	181.231	hypothetical protein
AM587_10017079	159.864	138.115	123.47	156.447	235.534	0	734.262	373.182	497.97	Ribokinase
AM587_10000438	207.183	0	106.678	101.377	305.252	148.911	907.411	242.789	395.549	hypothetical protein
AM587_10003919	155.543	447.94	200.222	266.382	200.522	363.333	234.453	264.697	279.096	Ataxin-2
AM587_10009624	164.431	268.337	310.44	295.014	444.15	78.7887	340.599	227.492	273.802	Oxysterol-binding protein 9
AM587_10004581	373.707	408.963	307.874	329.148	137.65	214.878	207.959	209.021	208.141	Heat shock factor protein 3
AM587_10012442	0	78.0963	314.171	464.425	349.602	389.818	366.982	229.794	204.369	Upstream activation factor subunit spp27
AM587_10012205	0	251.4	599.317	284.768	214.362	522.86	195.858	169.819	158.727	hypothetical protein
AM587_10013941	0	67.495	150.846	286.701	517.962	421.127	301.613	328.265	322.974	hypothetical protein
AM587_10004468	211.844	122.016	245.426	207.316	546.208	228.39	317.809	254.185	263.042	hypothetical protein
AM587_10017038	492.356	340.298	0	240.916	108.811	0	526.963	255.614	431.124	hypothetical protein
AM587_10016861	375.332	378.315	434.831	367.31	276.496	67.4414	136.099	162.967	196.654	Peroxiredoxin-2
AM587_10007150	0	103.586	0	1232.02	132.488	646.313	105.706	75.5693	98.1024	hypothetical protein
AM587_10008294	404.655	0	833.426	198.003	745.244	0	99.7391	26.4493	75.513	Protease inhibitor EpiC3
AM587_10001523	0	60.6358	54.2066	515.129	542.877	378.33	170.66	222.162	436.738	Major Facilitator Superfamily (MFS)
AM587_10014282	124.211	214.624	431.703	60.7778	366.01	156.231	297.322	424.783	302.219	Neurofibromin-A
AM587_10005553	664.049	509.962	113.973	324.928	163.062	238.639	167.871	84.741	104.854	hypothetical protein
AM587_10014180	285.77	349.764	331.071	244.704	184.204	179.72	285.471	266.171	244.077	Major Facilitator Superfamily (MFS)
AM587_10008934	507.802	1023.67	326.834	248.474	0	91.2442	50.5465	23.708	94.7614	hypothetical protein
AM587_10002825	0	432.359	257.678	122.437	368.662	359.687	285.837	338.784	201.144	Methyltransferase protein 13
AM587_10012972	0	274.199	245.125	279.533	490.984	273.733	275.298	165.363	360.822	Syntaxin 7 protein
AM587_10004711	0	173.447	930.336	294.702	332.76	0	105.627	170.119	354.465	hypothetical protein
AM587_10007758	338.093	77.8924	139.267	99.2599	273.97	121.5	409.293	559.726	341.666	Sulfatase protein
AM587_10010817	115.874	400.44	298.318	453.59	170.723	416.417	189.489	199.084	113.107	Purine nucleoside phosphorylase
AM587_10015938	1015.6	0	130.733	0	187.042	364.977	274.395	156.473	225.97	hypothetical protein
AM587_10015900	0	76.1041	612.313	129.308	292.014	379.874	222.965	136.95	504.527	hypothetical protein
AM587_10005700	0	274.535	81.8087	0	234.089	228.39	608.507	295.23	629.477	hypothetical protein
AM587_10015967	277.726	559.865	339.627	373.71	179.018	149.709	154.021	140.36	162.457	hypothetical protein
AM587_10012809	153.697	221.312	395.692	300.823	396.284	276.169	164.646	189.439	238.277	hypothetical protein
AM587_10008648	0	363.815	81.3098	463.616	523.489	283.747	180.391	219.704	213.08	Eukaryotic translation initiation factor 3 subunit I
AM587_10007886	182.38	105.045	140.861	133.861	302.296	163.854	427.916	600.723	269.654	Methylcrotonoyl-CoA carboxylase beta chain
AM587_10014463	179.847	258.965	46.3014	176.002	66.2439	323.157	632.533	374.488	260.746	Phosphatidylinositol transfer protein SFH5
AM587_10009846	273.569	262.613	234.768	356.963	839.712	196.625	47.114	41.297	58.9051	ATP-binding Cassette (ABC) Superfamily
AM587_10013908	205.539	295.96	317.496	301.719	0	443.186	269.868	100.759	374.707	hypothetical protein
novel.23	218.548	125.877	450.12	534.691	160.998	392.697	116.022	98.9735	210.191	-
AM587_10008229	159.372	229.483	389.787	155.965	293.512	315.003	247.4	207.967	308.844	TBCC domain-containing protein 1
AM587_10016666	519.691	99.7753	312.186	169.527	63.8069	124.507	460.642	301.671	253.64	hypothetical protein
AM587_10014168	128.207	147.687	297.063	250.934	141.67	92.1476	406.553	457.307	380.958	hypothetical protein
AM587_10009625	0	485.086	325.239	206.052	310.216	453.996	207.587	143.52	169.255	C-Myc-binding protein
AM587_10014930	147.566	127.491	265.936	144.412	434.832	159.093	339.24	415.437	262.665	Thioredoxin domain-containing protein 17
AM587_10010366	209.7	120.781	323.923	615.652	154.48	301.438	228.614	111.61	228.773	2-aminoethanethiol dioxygenase
AM587_10003338	0	163.021	145.736	415.481	208.506	508.574	382.354	200.857	260.026	Iron-sulfur cluster assembly 1
AM587_10017337	0	216.703	161.438	184.099	184.777	180.279	628.938	221.328	502.276	Mitochondrial metalloendopeptidase OMA1
AM587_10002099	0	144.819	103.571	639.76	444.542	216.86	265.534	230.552	225.219	Amino Acid/Auxin Permease (AAAP) Family
AM587_10010811	0	115.631	206.741	491.17	665.52	432.88	91.3531	96.5413	167.146	Histone deacetylase complex subunit SAP18
novel.437	0	0	185.099	527.702	562.748	387.564	212.568	195.527	192.221	-
AM587_10000825	924.925	479.456	95.2487	362.062	204.41	0	57.8706	71.6829	66.3851	Zinc (Zn2)-Iron (Fe2) Permease (ZIP) Family
AM587_10005743	553.966	0	427.855	542.125	102.023	0	195.622	228.89	206.752	hypothetical protein
AM587_10012202	204.727	58.9581	52.7068	0	0	73.5724	1167.39	250.424	443.757	hypothetical protein
AM587_10010524	0	452.012	217.584	118.156	489.186	216.944	264.397	204.618	287.7	Signal peptidase complex subunit 3
AM587_10009467	288.395	232.55	133.645	254.008	254.943	248.737	313.588	271.174	253.357	RAC serine/threonine-protein kinase
AM587_10006582	0	317.37	162.125	77.0345	173.966	339.462	283.57	643.143	253.111	Annexin (Annexin) Family
AM587_10002667	169.822	97.8125	131.162	581.674	562.965	488.231	66.0064	73.7358	70.6947	Agrin
AM587_10003230	289.362	249.996	223.488	0	106.582	519.939	294.888	272.894	261.683	hypothetical protein
AM587_10005400	107.908	279.683	277.809	264.004	198.732	271.452	256.764	339.558	221.505	hypothetical protein
AM587_10009978	0	0	691.435	187.736	141.32	275.76	254.605	265.108	396.54	U6 snRNA-associated Sm protein LSm4
AM587_10013285	306.484	88.2627	236.713	749.833	451.556	0	85.7111	98.732	193.577	Vacuolar protein-sorting-associated protein 25
AM587_10009838	0	0	0	0	151.415	443.186	454.002	959.61	200.63	putative endoplasmic reticulum membrane protein C16E8.02
AM587_10014239	0	573.708	192.329	365.544	183.445	357.958	178.232	260.423	96.5137	Transmembrane protein Tmp21
AM587_10013831	0	819.583	146.536	0	628.953	204.548	102.521	132.869	171.58	hypothetical protein
novel.366	208.854	330.807	241.962	204.39	76.9284	337.751	202.943	274	323.788	PF06027:Solute carrier family 35
AM587_10015973	252.663	218.289	390.287	370.893	279.194	453.996	104.193	64.879	58.0303	hypothetical protein
AM587_10007780	378.072	435.515	681.341	0	0	271.735	125.444	135.914	157.386	U1 small nuclear ribonucleoprotein C
AM587_10013852	173.23	399.101	89.1961	423.819	63.8069	249.014	241.406	165.798	370.513	NLP7 protein
AM587_10014735	73.4692	296.212	208.061	215.697	108.245	211.221	433.911	242.508	385.994	hypothetical protein
AM587_10010146	186.989	134.625	216.631	411.731	206.624	369.589	171.06	224.362	250.969	Far upstream element-binding protein 3
AM587_10004831	87.641	176.675	496.389	257.303	225.969	377.946	160.351	215.635	173.612	50S ribosomal protein L1
AM587_10017043	750.664	0	289.887	367.31	0	404.648	122.756	105.14	118.531	PEROXIN-4 protein
novel.115	0	69.8116	936.141	0	0	0	490.64	74.6969	581.123	-
AM587_10011516	130.468	300.582	369.478	191.519	144.168	468.862	175.012	174.209	187.283	hypothetical protein
AM587_10014465	169.822	415.703	415.347	166.193	62.5517	152.572	301.859	196.629	252.307	hypothetical protein
AM587_10012431	247.039	23.7145	127.2	241.759	0	177.556	556.987	279.114	478.732	E3 ubiquitin-protein ligase MARCH6
AM587_10011338	249.418	71.8286	107.021	162.725	91.8696	209.144	556.44	301.21	381.901	Phenylalanine-4-hydroxylase
AM587_10008915	436.482	83.8	168.558	284.768	375.134	209.144	175.513	279.522	118.001	hypothetical protein
AM587_10009360	253.901	170.612	261.467	176.002	171.455	159.677	203.189	484.533	249.66	Callose synthase 7
AM587_10017598	137.389	0	282.967	336.132	151.816	493.735	179.087	171.905	372.743	hypothetical protein
AM587_10017600	109.274	94.4076	140.663	53.4691	362.245	314.157	412.294	404.057	230.583	hypothetical protein
AM587_10014424	0	306.501	91.3343	0	0	127.492	793.709	306.418	493.978	hypothetical protein
AM587_10005247	0	185.297	331.3	787.092	118.498	115.614	196.714	186.248	198.578	SUMO-conjugating enzyme ubc9
AM587_10008230	134.885	194.224	225.719	330.005	298.098	508.972	177.42	85.0155	164.58	5-methlytetrahydropteroyltriglutamate-homocysteine methyltransferease
AM587_10011494	576.966	830.787	108.029	38.4978	28.9796	273.317	78.688	121.462	62.1163	hypothetical protein
AM587_10015520	0	116.534	69.4521	594.008	695.561	193.894	95.903	197.74	154.899	6-phosphogluconolactonase
AM587_10011910	106.357	428.808	246.434	312.251	352.576	152.886	185.52	134.566	198.474	Tartrate-resistant acid phosphatase type 5
AM587_10017005	170.943	295.374	88.0186	83.6447	314.823	61.4318	427.822	264.966	409.791	Mitochondrial Carrier (MC) Family
AM587_10015454	312.023	44.9289	200.825	229.015	402.252	504.592	122.756	104.887	194.836	Elongation factor Ts
AM587_10005541	0	1038.48	84.3975	160.407	0	589.045	68.3703	93.3616	75.2924	hypothetical protein
AM587_10012798	213.152	122.769	256.087	208.596	314.045	178.734	373.824	246.798	194.802	Glycerol-3-phosphate O-acyltransferase 1
AM587_10003795	0	0	357.182	452.578	340.683	498.585	124.948	138.184	192.517	Dolichol phosphate-mannose biosynthesis regulatory protein
AM587_10002864	61.4423	176.944	316.366	150.322	45.2628	220.805	377.733	396.152	357.204	Lysine-specific demethylase 7B
AM587_10000801	0	161.549	625.821	0	137.749	268.792	323.508	224.362	354.309	Bidirectional sugar transporter SWEET7
AM587_10004090	394.635	681.893	330.195	96.5499	36.3395	354.549	54.2464	98.1106	45.3189	hypothetical protein
AM587_10013975	218.317	220.052	295.08	106.826	341.76	215.756	230.507	216.085	243.659	Wee1 protein kinase
AM587_10014378	583.286	369.551	240.267	0	85.9381	125.769	267.077	161.215	251.187	Torsin-2A
AM587_10003961	466.629	179.176	280.311	76.1092	229.168	251.538	196.114	255.983	146.247	ATP-binding Cassette (ABC) Superfamily
AM587_10015580	0	104.554	311.561	532.942	222.877	260.941	173.808	268.942	203.25	RING finger protein
AM587_10008300	290.988	167.6	224.744	569.536	0	313.716	175.168	177.97	158.727	DNA-directed RNA polymerase II 19 kDa polypeptide
AM587_10006455	86.4705	49.8043	267.141	126.933	63.7003	497.197	279.121	444.888	261.905	Hydroxymethylglutaryl-CoA lyase
AM587_10017100	0	0	83.8667	0	119.989	0	961.973	482.123	425.532	hypothetical protein
AM587_10010054	128.526	333.121	66.1777	188.668	94.6812	277.129	302.168	395.436	280.432	Oxygen-dependent coproporphyrinogen-III oxidase
AM587_10006264	281.499	216.18	144.944	229.568	311.058	269.766	181.465	154.205	272.083	hypothetical protein
AM587_10000318	168.991	219.001	217.534	165.379	62.2455	60.7303	377.279	436.699	351.743	hypothetical protein
AM587_10015961	124.509	286.854	416.713	243.696	91.7224	268.469	170.56	136.025	319.925	3-phosphoinositide-dependent protein kinase 1
AM587_10011932	246.647	284.122	317.496	181.031	227.122	177.275	212.777	169.275	242.527	Kelch domain-containing protein 10
AM587_10016309	404.655	116.534	208.356	0	0	436.261	397.038	238.043	255.583	hypothetical protein
AM587_10010068	198.072	171.125	305.961	0	109.435	177.952	451.591	287.597	353.986	F-box/WD repeat-containing protein 1A
AM587_10015442	99.6073	305.977	282.083	178.71	281.282	155.115	229.774	288.636	217.811	RAC family serine/threonine-protein kinase
AM587_10010066	0	174.972	195.525	594.589	223.792	109.172	202.313	303.518	233.302	Splicing factor U2AF 35 kDa subunit
AM587_10016707	374.428	179.716	96.3962	0	137.915	134.558	449.02	283.194	381.61	UTP--glucose-1-phosphate uridylyltransferase
AM587_10015012	196.196	508.514	202.043	0	0	70.5069	397.096	431.432	230.94	hypothetical protein
AM587_10001752	130.14	0	67.0091	573.114	862.836	233.842	79.5754	35.2404	54.1756	Polygalacturonase
AM587_10010825	0	0	118.007	448.573	506.502	658.896	73.8707	89.8807	138.175	hypothetical protein
AM587_10004934	0	557.623	373.873	236.863	0	0	227.156	296.062	340.487	hypothetical protein
AM587_10010818	0	356.852	255.212	242.53	0	178.123	381.776	439.676	177.874	Charged multivesicular body protein 1
AM587_10017586	0	142.061	253.996	241.375	90.8488	265.912	423.215	165.821	446.108	hypothetical protein
AM587_10009962	137.755	79.3426	212.79	67.4052	253.7	297.029	327.784	285.556	361.869	hypothetical protein
AM587_10007895	105.49	151.898	298.743	206.471	77.7118	379.1	231.011	181.736	389.171	DnaJ subfamily B member 14
AM587_10012537	0	70.3604	125.8	478.195	89.9918	395.105	285.465	368.436	199.907	Short/branched chain specific acyl-CoA dehydrogenase
AM587_10015778	0	101.472	226.783	172.411	129.784	189.937	419.207	330.654	442.567	palmitoyltransferase ZDHHC14
AM587_10015895	170.568	278.352	234.201	166.922	314.132	286.052	142.564	235.982	181.185	Coatomer subunit gamma
AM587_10004710	0	313.37	392.2	0	0	312.837	241.385	429.793	315.524	hypothetical protein
AM587_10017015	133.494	115.333	68.7361	65.3205	98.3415	95.9475	649.214	421.942	356.426	hypothetical protein
AM587_10015008	590.266	127.491	303.927	0	271.77	265.154	143.39	174.994	127.096	Rae1 protein
AM587_10004490	264.602	228.604	102.182	291.314	146.194	285.269	201.928	360.108	123.444	Propionyl coenzyme A carboxylase (Pi-PCC1)
AM587_10017389	0	271.207	848.579	576.008	173.439	84.6083	17.8554	10.9919	20.2776	Cutin hydrolase
AM587_10011296	210.552	181.907	234.895	206.052	77.5539	126.11	343.317	334.225	285.114	Cathepsin D
AM587_10004479	208.854	481.174	268.847	306.585	461.571	225.167	22.7692	1.95018	14.9902	hypothetical protein
AM587_10005901	311.086	89.588	160.178	228.328	0	111.795	179.157	657.203	252.303	hypothetical protein
AM587_10011680	154.154	88.7881	357.182	301.719	340.683	221.593	184.864	138.904	201.368	2-oxoglutarate and iron-dependent oxygenase domain-containing protein 3
AM587_10015539	242.037	243.96	280.405	296.079	133.726	43.4902	222.567	198.881	319.641	SKP1 protein 20
AM587_10011808	453.355	163.199	277.201	55.4581	125.24	183.287	186.686	316.432	218.01	Chitin synthase
AM587_10012044	971.172	559.365	0	0	0	232.673	55.2401	151.139	0	hypothetical protein
AM587_10007673	284.592	40.9791	219.805	348.137	262.064	255.684	198.972	223.884	132.77	hypothetical protein
AM587_10016850	0	214.111	510.423	121.265	91.2835	267.184	238.463	171.242	345.075	YIPF6 protein
AM587_10011930	212.278	152.832	218.603	259.676	215.021	114.429	342.861	225.221	216.35	Heterogeneous nuclear ribonucleoprotein 27C
AM587_10012928	683.773	147.687	220.046	250.934	125.929	184.295	136.936	50.2798	157.046	hypothetical protein
AM587_10009980	0	261.691	287.931	205.217	154.48	301.438	251.144	204.292	288.977	tyrosine-protein phosphatase
AM587_10006506	197.694	56.9328	152.689	386.937	291.271	213.135	179.917	211.363	261.081	RNA-binding protein EWS
AM587_10000333	0	0	365.894	309.078	290.827	340.497	145.96	183.578	312.819	hypothetical protein
AM587_10008445	158.397	45.6159	285.455	232.517	233.373	170.769	265.032	180.442	372.893	hypothetical protein
AM587_10005543	229.185	132.004	295.018	112.143	168.834	247.086	231.389	436.563	92.1166	Glutathione S-transferase theta-1
AM587_10008413	302.9	261.691	389.907	0	111.569	435.411	114.859	144.245	178.269	hypothetical protein
AM587_10002271	364.759	315.135	93.9071	535.444	268.708	131.083	62.2424	98.7723	68.0681	Coiled-coil domain-containing protein 86
AM587_10017404	462.463	310.758	357.182	75.4296	113.561	166.195	218.476	97.8803	134.983	Phospholipase YtpA
AM587_10007153	227.175	327.114	292.43	444.638	0	408.198	94.7589	66.8192	75.0035	Glutaredoxin-2
AM587_10007885	0	86.4719	193.258	220.386	55.2993	215.812	683.874	178.738	299.56	RING finger protein
AM587_10010452	0	349.603	104.178	198.003	149.049	581.682	128.51	170.031	249.774	prefoldin subunit 4
AM587_10017083	155.543	89.588	120.133	76.1092	57.2921	0	393.703	731.275	305.89	Zinc-binding alcohol dehydrogenase domain-containing protein 2
AM587_10016845	227.175	0	233.944	444.638	251.03	408.198	111.988	116.668	133.702	methionine--tRNA ligase
AM587_10010449	0	541.009	0	393.954	494.255	0	200.989	100.237	196.472	hypothetical protein
AM587_10004284	0	263.231	235.32	149.084	897.8	0	103.981	79.6589	196.812	hypothetical protein
novel.462	693.694	199.773	89.2956	509.15	127.756	124.646	64.118	55.0576	54.7677	PF07544:RNA polymerase II transcription mediator complex subunit 9
AM587_10003458	0	0	204.365	485.524	0	499.221	369.678	108.403	250.686	Enoyl-CoA hydratase
AM587_10002105	366.048	263.541	141.358	358.224	67.4143	65.7732	228.161	209.351	215.435	Isoamyl acetate-hydrolyzing esterase 1
AM587_10014172	0	56.2883	301.92	286.917	359.967	491.686	100.984	102.204	207.622	Endochitinase 1
AM587_10009716	385.099	277.257	99.1436	0	0	138.393	301.185	484.543	212.827	Peroxisomal membrane protein 11
AM587_10013279	121.873	421.169	94.1281	119.268	359.12	218.986	145.574	176.957	239.674	E3 ubiquitin-protein ligase HERC2
AM587_10015016	38.5099	221.805	208.202	150.747	127.661	249.107	278.003	383.679	238.809	Serum response factor-binding protein 1
AM587_10007515	222.3	128.038	257.539	271.935	81.8809	79.8877	280.284	331.078	240.924	IMP-specific 5'-nucleotidase 1
AM587_10014949	699.944	251.966	225.25	0	64.4536	251.538	131.05	132.348	135.641	Stromal cell-derived factor 2
AM587_10001922	0	247.575	276.656	420.653	158.326	463.415	89.6474	120.409	114.149	Phosphatidic acid phosphatase
AM587_10016763	165.482	190.625	213.016	161.945	60.9529	297.345	290.221	148.338	361.067	hypothetical protein
AM587_10007971	0	0	140.156	532.764	315.106	335.384	169.573	154.679	240.023	urocanate hydratase
AM587_10005241	362.209	104.311	186.501	0	533.657	260.333	121.897	157.269	155.982	DNA-directed RNA polymerases I
AM587_10017401	0	85.7265	0	145.657	109.645	213.952	691.383	307.141	324.753	hypothetical protein
AM587_10016616	185.648	0	95.59	363.36	615.428	133.432	164.554	156.014	162.56	hypothetical protein
AM587_10017056	266.074	127.709	296.837	173.591	163.341	191.238	274.099	129.192	249.535	inactive serine/threonine-protein kinase slob1
AM587_10002229	0	251.754	225.06	213.876	0	471.236	222.721	154.072	326.267	hypothetical protein
AM587_10016676	164.693	332.003	233.2	241.759	121.324	118.371	259.563	178.387	215.134	hypothetical protein
AM587_10009476	173.811	50.055	223.738	0	192.063	62.4625	300.711	735.203	119.76	hypothetical protein
AM587_10010765	0	298.328	419.094	144.825	54.5093	53.1824	393.52	213.494	278.286	Serine/threonine-protein kinase DCLK3
novel.119	90.6049	0	46.6524	487.676	433.85	130.242	286.454	175.973	198.993	PF00083:Sugar (and other) transporter
AM587_10011699	155.077	89.3198	79.8492	151.763	114.241	111.46	315.343	679.852	151.374	Bifunctional epoxide hydrolase 2
AM587_10007543	343.019	296.352	154.543	209.804	284.279	123.27	140.234	170.957	125.56	Phosphatidylinositide phosphatase SAC1-B
AM587_10011330	438.948	547.777	188.345	286.377	0	52.5814	111.659	127.742	94.5143	cAMP-dependent protein kinase catalytic subunit PRKX
AM587_10013972	294.294	169.505	227.298	72.001	108.399	52.8802	374.545	361.359	183.766	Crn1 protein
AM587_10013923	428.065	328.736	257.145	0	210.229	153.833	121.741	165.212	178.197	hypothetical protein
AM587_10016869	145.904	210.09	112.689	142.785	376.191	52.4333	250.353	283.374	265.989	hypothetical protein
AM587_10015889	287.755	165.738	74.0823	46.934	494.621	327.465	115.709	124.493	198.27	Importin protein
AM587_10010607	702.316	758.461	271.217	0	0	0	30.793	36.0683	35.2854	hypothetical protein
AM587_10001439	0	0	244.675	290.646	393.817	85.3845	327.724	303.941	187.584	hypothetical protein
AM587_10002425	0	35.8567	256.439	60.9239	0	89.4895	554.172	283.094	550.485	hypothetical protein
AM587_10010051	153.242	220.657	394.521	224.95	169.334	165.211	118.398	140.943	241.972	WRKY transcription factor 19
AM587_10001224	386.536	445.266	99.5135	189.137	427.125	0	111.763	117.302	49.9374	hypothetical protein
AM587_10004326	0	26.3076	23.5182	446.99	471.068	229.8	163.674	356.122	108.839	Sugar transport protein 10
AM587_10001900	83.5416	72.1761	494.678	81.756	92.3141	90.0669	173.046	246.892	491.678	Ankyrin-3
AM587_10015528	119.071	788.683	214.583	58.2629	43.8581	171.162	176.091	131.195	117.937	Ornithine decarboxylase
AM587_10007359	0	269.574	240.991	152.677	114.929	112.131	320.94	101.973	506.126	hypothetical protein
AM587_10011086	289.362	833.319	223.488	141.589	106.582	103.988	23.3167	48.6346	45.6907	hypothetical protein
AM587_10004532	0	0	59.5304	339.433	511.025	83.0974	162.213	285.004	371.756	hypothetical protein
AM587_10007891	0	337.985	80.5729	267.992	230.553	56.2351	317.83	244.744	275.167	serine/threonine-protein kinase drkB
novel.306	1075.35	464.525	0	0	0	0	61.1655	65.2668	138.926	PF12799:Leucine Rich repeats (2 copies)
AM587_10008178	96.454	416.659	273.153	94.3924	35.5275	138.65	294.888	269.291	184.147	Endoglucanase
novel.435	199.855	115.111	77.179	244.479	368.069	251.376	157.254	129.697	258.197	PF03062:MBOAT, membrane-bound O-acyltransferase family
AM587_10009943	126.847	133.943	141.512	186.203	218.037	197.534	318.263	212.408	265.237	Ankyrin repeat domain-containing protein 50
AM587_10008935	224.224	64.5732	57.7265	109.716	0	483.476	278.459	296.258	283.243	Interferon alpha-inducible protein 27
AM587_10016702	187.666	180.15	289.887	214.264	230.414	269.766	148.552	172.021	103.266	hypothetical protein
AM587_10011797	188.692	163.021	170.025	369.317	347.509	33.905	162.333	188.965	170.642	Imidazole glycerol phosphate synthase hisHF
AM587_10016854	826.529	158.685	141.86	67.4052	50.74	99.0097	158.015	118.981	172.036	NASP-related protein sim3
AM587_10010767	0	1167.37	231.91	220.386	0	0	36.293	39.9532	90.5146	hypothetical protein
AM587_10010830	0	141.724	158.371	240.801	90.633	442.134	265.922	133.26	307.295	hypothetical protein
AM587_10017399	139.236	80.1957	0	0	102.571	550.409	314.809	183.967	407.733	Cell cycle protein cdc14
AM587_10017427	266.989	192.222	309.313	130.641	196.683	47.9738	192.36	185.106	254.864	hypothetical protein
AM587_10006945	0	50.3933	135.15	256.868	257.814	0	544.936	132.348	396.875	hypothetical protein
AM587_10010341	0	70.6939	126.396	0	271.255	264.652	195.478	568.453	274.853	hypothetical protein
AM587_10016836	202.327	174.802	260.446	495.007	74.5244	72.7102	196.601	163.419	130.696	Peroxisome biogenesis protein 22
AM587_10008912	0	526.019	302.301	383.038	240.28	140.659	58.1312	21.9284	88.0229	Bone morphogenetic protein 1
AM587_10008921	502.872	470.663	291.294	184.546	185.226	45.1792	29.7951	12.9128	34.2882	pectate lyase D
AM587_10010833	0	561.919	365.337	86.7957	65.3365	382.476	71.4674	93.5817	127.314	hypothetical protein
novel.302	0	73.6007	328.984	375.163	94.1361	275.534	191.402	136.025	275.149	-
AM587_10004486	506.148	145.763	130.308	165.11	124.288	181.894	125.555	259.939	108.984	Vacuolar iron transporter 1
AM587_10004898	0	78.9228	176.386	67.0486	706.602	295.458	157.179	106.197	159.324	FK506-binding protein 4
novel.101	179.018	25.7772	92.1761	43.7979	131.877	64.3335	489.185	384.045	335.352	PF02872:5'-nucleotidase, C-terminal domain|PF00149:Calcineurin-like phosphoesterase
AM587_10016778	333.092	127.901	85.7544	54.3287	81.7932	199.505	256.564	349.385	256.604	Delta(5) fatty acid desaturase A
AM587_10007504	153.697	619.673	276.984	150.412	0	165.702	77.2232	64.5815	233.865	E3 ubiquitin-protein ligase HERC2
novel.63	415.105	159.392	249.36	406.232	0	298.352	49.8456	67.8307	95.3391	PF12776:Myb/SANT-like DNA-binding domain
AM587_10000799	0	0	102.052	905.156	389.352	142.453	98.3299	49.9683	45.5212	hypothetical protein
AM587_10011300	0	77.1538	91.9642	349.577	197.361	160.464	336.943	161.354	353.81	ATP-dependent helicase SGS1
AM587_10007064	0	130.085	116.292	589.404	277.3	216.44	124.897	104.04	168.587	Mitoferrin
AM587_10013856	0	233.799	125.406	397.247	299.032	116.701	230.119	116.742	207.438	Syntaxin-32
AM587_10012783	0	45.0647	362.578	229.707	172.915	224.94	205.458	246.205	233.611	CAP-Gly domain-containing linker protein 1
AM587_10004936	243.173	140.06	125.209	356.963	89.5693	174.778	191.338	308.805	87.2668	Magnesium-dependent phosphatase 1
AM587_10010065	0	34.933	93.6872	118.709	134.039	130.776	454.225	211.24	538.046	Interferon-related developmental regulator 1
AM587_10002384	0	238.662	320.035	202.755	152.626	446.732	96.2405	88.9904	166.547	hypothetical protein
AM587_10014743	112.112	96.8598	28.8632	54.8579	41.2949	0	680.205	286.313	408.771	Gamma-butyrobetaine dioxygenase
AM587_10004054	0	200.22	178.991	170.096	768.252	249.85	9.88637	24.3445	104.79	hypothetical protein
AM587_10002173	0	734.798	262.755	124.849	187.963	91.6937	73.7744	90.5343	139.18	hypothetical protein
AM587_10011076	117.718	101.703	181.838	0	130.079	211.521	378.869	206.648	373.446	WRKY transcription factor 19
novel.154	872.963	0	0	640.728	0	0	55.8608	71.3238	56.39	-
AM587_10014748	147.566	169.987	341.918	216.618	163.062	53.0308	230.823	194.284	173.698	hypothetical protein
AM587_10000612	0	45.3042	50.6257	384.88	564.96	84.801	113.528	266.059	177.269	Sterol 3-beta-glucosyltransferase
AM587_10008725	0	260.549	58.2306	0	333.245	325.132	292.684	267.166	146.105	hypothetical protein
AM587_10002424	0	0	64.5754	245.466	230.972	225.349	350.731	267.585	295.245	hypothetical protein
AM587_10008297	260.281	224.87	536.073	127.359	0	187.074	82.6597	120.303	138.241	ER membrane protein complex subunit 8/9
AM587_10014634	160.359	230.904	144.495	274.629	324.862	201.698	86.6511	115.296	135.812	Splicing factor U2AF 50 kDa subunit
AM587_10010069	434.043	194.441	124.16	70.7943	230.929	121.319	153.845	202.194	140.534	Transcription elongation factor SPT5
AM587_10016779	214.92	61.8938	110.662	315.49	474.977	154.472	73.3479	91.3103	172.766	RWD domain-containing protein 1
AM587_10005092	0	116.839	313.351	198.52	149.438	97.2001	291.665	264.552	236.837	hypothetical protein
AM587_10000299	0	0	148.165	0	105.99	517.051	252.331	280.782	359.365	inorganic phosphate transporter 1-6
AM587_10009823	294.853	84.9131	151.819	336.642	36.2016	70.6407	339.151	119.305	229.967	hypothetical protein
AM587_10004002	130.468	375.728	100.767	127.679	48.0561	0	512.668	174.818	191.028	D-xylulose reductase A
AM587_10011557	0	345.554	77.2286	146.782	220.984	143.736	290.538	203.541	232.527	Tubby protein
AM587_10011921	499.638	431.664	171.509	0	122.69	119.703	89.2052	113.524	112.364	hypothetical protein
AM587_10009536	274.675	113.003	161.634	115.202	274.611	70.5069	223.378	170.741	256.287	hypothetical protein
AM587_10006721	0	194.035	195.144	370.893	465.323	0	136.928	169.472	125.732	Signal recognition particle subunit SRP68
AM587_10003631	325.76	187.628	251.6	79.6992	59.9945	117.068	266.357	188.591	180.033	Lecithin retinol acyltransferase
AM587_10005463	0	461.332	137.472	0	196.683	383.79	111.366	104.706	260.613	U6 snRNA-associated Sm protein LSm8
AM587_10006797	105.706	121.767	190.497	155.17	155.741	75.9748	388.81	207.769	250.367	hypothetical protein
AM587_10016641	221.824	319.409	85.6626	54.2706	285.97	159.433	143.522	239.233	141.697	High affinity copper uptake protein 1
AM587_10002957	0	95.9254	343.018	448.212	122.69	299.258	87.6263	95.6401	155.397	G patch domain and ankyrin repeat-containing protein 1
AM587_10003340	336.337	48.4299	173.179	246.861	309.712	120.869	127.538	195.499	86.9041	Nuclear migration protein nudC
AM587_10016788	264.264	152.208	408.209	258.616	97.338	189.937	85.1775	71.5595	113.803	hypothetical protein
AM587_10009474	154.154	443.941	238.122	150.859	113.561	221.593	70.8769	91.4029	154.899	Ubiquitin-conjugating enzyme E2 J1
AM587_10013918	61.2968	300.093	94.6851	149.967	90.3113	176.226	302.459	229.23	234.053	Eukaryotic translation initiation factor 2-alpha kinase 1
AM587_10014435	0	159.819	190.497	543.093	136.273	132.956	175.365	126.093	172.601	Eukaryotic translation initiation factor 3 subunit F-1
AM587_10016651	147.357	212.182	341.432	396.569	162.83	158.866	56.5759	68.7971	89.8984	Calcium/calmodulin-dependent protein kinase type 1
AM587_10013954	401.518	173.447	258.427	392.936	73.9467	288.586	7.61276	0	37.4638	SCP extracellular protein
AM587_10015892	0	286.854	256.439	731.087	0	0	193.576	79.0571	78.6408	Histone H4
AM587_10016656	0	0	132.465	293.726	410.625	277.358	196.328	196.58	115.712	Beta-glucosidase/xylosidase
AM587_10011014	44.9617	194.224	185.206	176.002	397.464	193.894	133.625	170.031	123.919	Isoleucine--tRNA ligase
AM587_10002484	78.1234	157.488	80.4514	267.587	115.103	140.376	302.538	223.95	248.959	hypothetical protein
AM587_10017585	0	333.949	165.856	189.137	94.9167	138.909	311.47	197.909	179.405	serine/threonine-protein kinase
AM587_10007793	0	0	335.467	0	119.989	351.204	267.129	287.449	247.838	hypothetical protein
AM587_10008789	111.629	160.737	172.433	191.175	370.052	80.232	144.714	185.015	190.685	RAC family serine/threonine-protein kinase
AM587_10014760	0	178.854	63.9559	243.111	457.512	44.6375	223.139	215.146	178.3	Signal recognition particle 54 kDa protein
AM587_10004476	702.316	50.5641	135.608	171.826	129.344	189.293	106.527	34.4289	83.1726	hypothetical protein
novel.204	0	103.168	415.032	219.115	164.942	193.112	124.808	150.111	231.41	PF13843:Transposase IS4
AM587_10015833	56.3611	259.698	87.0608	275.782	249.118	60.7633	218.797	201.562	190.126	Phosphatidylinositol 4-phosphate 5-kinase 6
AM587_10016748	283.554	136.099	316.337	92.4977	139.257	101.9	138.436	150.035	240.149	Importin subunit alpha
AM587_10007331	61.2244	229.212	78.8109	59.9157	338.267	132.013	267.277	234.962	191.591	RAC family serine/threonine-protein kinase
AM587_10000108	0	400.44	178.991	0	256.084	124.925	191.137	209.363	229.541	Ras protein
AM587_10011997	0	143.427	51.2877	341.174	440.267	286.367	93.0111	98.5889	128.685	Amidophosphoribosyltransferase
AM587_10016706	633.976	255.605	81.6084	0	140.11	136.699	100.368	141.482	91.9153	E3 ubiquitin-protein ligase
AM587_10001421	0	103.586	648.22	176.002	132.488	0	97.1817	141.063	278.817	hypothetical protein
AM587_10008916	0	0	0	811.019	610.504	0	25.5332	29.0186	95.1696	Kazal serine protease inhibitor domain-containing protein
AM587_10008280	0	159.25	94.9097	90.1934	339.471	397.448	143.288	203.096	142.881	hypothetical protein
AM587_10016782	0	274.535	163.617	466.461	351.134	0	85.8537	129.071	91.2286	AP-3 complex subunit sigma-1
novel.314	51.1985	103.211	210.897	200.417	245.157	183.992	156.529	157.045	251.349	PF13843:Transposase IS4
AM587_10017428	131.129	75.5261	202.554	192.489	144.898	94.2472	282.804	173.867	261.641	hypothetical protein
AM587_10016321	240.911	381.582	155.056	0	133.104	129.864	223.244	137.782	157.348	hypothetical protein
AM587_10013840	0	118.856	106.253	201.947	456.054	370.793	76.2944	94.4165	133.299	hypothetical protein
AM587_10017556	190.426	164.519	196.1	186.356	0	68.4332	206.699	197.369	347.155	3-hydroxybutyryl-CoA dehydrogenase
AM587_10009866	127.891	147.322	131.702	187.736	376.854	183.84	124.877	133.151	143.195	28S ribosomal protein S29
AM587_10011518	152.341	219.359	156.88	74.5422	336.675	164.24	129.255	118.066	201.186	putative oxidoreductase YrbE
AM587_10002461	0	625.863	0	354.467	133.414	130.167	94.4275	108.228	103.988	Thioredoxin protein 4A
AM587_10007178	0	266.364	190.497	90.5156	340.683	0	149.061	176.184	334.581	hypothetical protein
AM587_10004904	205.539	59.1921	0	603.437	151.415	147.729	145.164	113.234	120.968	PCI domain-containing protein 2
AM587_10008421	0	79.7669	213.927	406.594	0	99.5392	262.579	193.975	290.248	hypothetical protein
novel.224	113.422	65.3273	175.202	277.493	167.109	81.5204	198.918	120.734	345.164	-
AM587_10014170	446.516	96.4423	86.2165	109.243	246.702	200.58	111.644	166.252	80.1199	NEDD8-activating enzyme E1 catalytic subunit
AM587_10010826	0	482.731	215.774	164.041	0	180.717	152.551	244.17	103.466	Golgi to ER traffic protein 4
AM587_10003493	0	116.232	173.179	394.977	346.877	96.6952	168.988	103.01	142.909	Glucan 1
AM587_10007678	0	220.657	118.356	149.967	338.667	165.211	160.527	196.749	191.378	hypothetical protein
AM587_10008301	206.77	59.5465	133.082	50.5875	380.803	222.92	202.878	148.182	136.533	Galectin-9
AM587_10002638	51.1816	14.7395	92.2368	450.789	509.005	147.145	102.377	83.1561	90.3677	hypothetical protein
AM587_10007865	0	181.465	356.893	0	139.257	226.446	235.954	199.459	200.803	Parafibromin
AM587_10014450	277.974	160.104	119.274	136.016	341.293	99.8953	134.395	112.908	156.949	hypothetical protein
AM587_10013945	0	184.914	220.41	209.458	78.8358	153.833	265.802	175.87	245.789	Mediator of RNA polymerase II transcription subunit 10
AM587_10006825	122.16	211.081	125.8	418.421	179.984	175.602	92.0668	120.911	87.6784	putative abhydrolase domain-containing protein
AM587_10000008	0	108.483	242.451	552.968	208.126	270.747	41.9602	58.9166	48.6663	Aquaporin-9
AM587_10002875	41.1078	177.576	190.497	261.489	272.546	177.275	131.914	120.527	158.144	ABC transporter C family member 5
AM587_10008437	0	53.4638	47.795	90.84	136.762	66.7162	320.309	383.101	429.052	Elongation of very long chain fatty acids protein 2
AM587_10011788	383.673	276.23	49.3882	375.472	0	0	144.579	154.945	143.195	hypothetical protein
AM587_10013810	0	0	67.0091	127.359	191.741	187.074	326.938	366.986	254.065	CCA1 protein
AM587_10013849	0	0	142.618	271.063	0	0	480.52	140.955	485.073	hypothetical protein
AM587_10014167	125.414	144.469	193.726	122.733	184.777	0	268.101	214.302	264.64	hypothetical protein
AM587_10009465	286.165	137.352	171.904	233.373	35.1349	171.398	144.232	165.223	172.528	Splicing factor 3B subunit 2
AM587_10017588	302.9	174.461	233.944	0	223.137	0	129.217	192.326	260.882	hypothetical protein
AM587_10013966	103.903	209.458	240.749	203.365	133.95	242.708	112.044	165.176	103.659	Alpha-N-acetylglucosaminidase
AM587_10003205	0	149.572	364.671	69.31	156.522	305.423	119.958	153.426	194.52	DIS3 exonuclease 2
AM587_10011666	175.223	222.03	252.622	85.7387	167.806	88.1575	191.526	138.09	190.657	Myosin-2
AM587_10005727	0	319.637	158.748	60.3437	272.546	88.6373	245.512	190.003	175.257	hypothetical protein
AM587_10004465	0	114.742	102.575	0	293.512	286.367	186.967	199.038	326.002	Bacterial MDR protein
AM587_10008631	235.436	271.207	90.9192	460.807	173.439	0	91.5089	104.973	77.7309	Eukaryotic peptide chain release factor subunit 1
AM587_10014184	142.101	204.615	274.379	347.659	130.852	0	160.643	117.76	127.488	Croquemort mating protein M82
AM587_10004483	0	0	0	155.487	58.5223	114.195	539.222	189.155	447.02	hypothetical protein
AM587_10013836	104.638	271.207	161.634	153.602	346.877	150.415	101.677	142.65	64.588	Orotate phosphoribosyltransferase
AM587_10012042	0	177.154	253.393	120.401	181.266	132.64	189.528	124.07	317.891	Ras-related protein Rab-23
AM587_10015875	0	192.47	286.77	218.016	82.057	80.0595	286.694	153.414	188.676	hypothetical protein
AM587_10002141	0	173.447	155.056	0	147.893	577.173	134.175	106.851	193.083	protein phosphatase 2C 80
AM587_10006722	369.97	213.091	285.746	181.031	0	132.956	80.6681	96.7287	127.459	hypothetical protein
AM587_10010610	81.6325	176.317	0	39.9438	105.239	102.677	321.545	508.226	151.163	hypothetical protein
AM587_10011526	0	0	300.785	0	143.446	186.605	244.896	366.672	242.247	Delta(12) fatty acid desaturase
AM587_10014176	304.085	175.144	156.573	0	336.016	36.4263	139.812	203.017	130.951	PNS1 protein
AM587_10002174	248.223	238.281	276.921	80.9724	121.906	59.4691	177.27	181.173	95.0176	Vacuolar protein sorting-associated protein 45
AM587_10007128	122.739	35.3469	189.594	240.231	135.627	176.434	217.004	229.215	132.141	acetyl-CoA acetyltransferase
AM587_10009820	118.526	0	183.087	57.9962	349.259	127.784	143.262	239.055	258.613	Tubulin delta chain
AM587_10017093	283.037	163.021	291.471	0	208.506	203.43	107.327	66.0715	154.391	E3 ubiquitin-protein ligase SDIR1
AM587_10007179	262.125	437.83	148.465	102.609	38.6199	263.759	70.5722	88.1132	63.9662	Pleckstrin y domain-containing family M member 2
AM587_10014230	0	134.382	120.133	342.491	85.9381	335.384	139.344	95.8573	221.044	Vesicle transport v-SNARE 13
AM587_10016310	0	223.299	359.321	151.763	57.1205	55.73	172.005	173.764	278.261	Adenylate kinase 2
AM587_10014959	0	93.8139	251.6	0	479.956	351.204	88.0136	103.421	102.876	ORAOV1 protein
AM587_10005003	0	168.956	43.1547	205.051	185.226	210.836	338.075	134.998	184.074	Ankyrin repeat and FYVE domain-containing protein 1
AM587_10006729	321.713	92.6485	41.4125	314.837	296.246	115.614	56.4219	104.389	126.998	Uracil phosphoribosyltransferase
AM587_10001874	70.3748	141.868	72.4718	0	77.7646	50.581	604.105	265.807	182.848	Chaperone protein ClpB
AM587_10015826	98.0981	226.006	328.319	96.0014	72.2661	141.014	113.921	150.223	239.389	RCC1 and BTB domain-containing protein 2
AM587_10009966	0	184.914	440.82	0	157.672	76.9166	168.409	210.845	224.283	hypothetical protein
novel.200	0	70.1398	62.7029	119.174	89.7097	525.155	165.085	203.54	227.249	-
AM587_10016690	0	583.685	289.887	0	0	161.859	170.791	113.551	142.237	hypothetical protein
AM587_10014747	0	202.119	361.377	274.736	155.108	151.332	86.4946	146.142	84.6275	hypothetical protein
AM587_10002383	147.147	42.3761	151.532	288.004	216.798	370.161	91.3694	58.3945	95.0514	Molybdopterin synthase catalytic subunit
AM587_10005699	233.578	67.2668	90.2017	28.5731	86.035	41.9703	432.621	214.832	265.72	hypothetical protein
novel.464	390.912	450.306	0	95.6391	71.9934	70.2408	130.631	86.6908	159.925	-
AM587_10012170	96.9959	279.333	74.9147	94.9227	107.181	209.144	204.133	201.518	181.005	FACT complex subunit SSRP1
AM587_10006987	122.449	70.5267	189.146	0	45.1023	44.0043	457.36	278.41	240.807	hypothetical protein
AM587_10017552	0	40.3146	108.12	410.99	309.377	251.538	74.317	62.0894	190.902	Solute carrier family 2
AM587_10002874	0	0	0	318.797	479.956	117.068	134.337	127.755	266.542	hypothetical protein
AM587_10005249	185.316	160.104	190.838	136.016	102.388	266.387	108.043	135.836	158.279	RNA-binding protein 39
AM587_10002810	150.679	238.662	184.263	202.755	194.251	67.6866	137.308	143.862	123.288	WASH complex subunit 7
AM587_10014654	159.864	92.0766	82.3137	0	58.8835	287.25	225.052	281.379	254.722	COP9 signalosome complex subunit 6a
AM587_10016756	344.846	178.758	213.073	67.495	101.615	24.7854	153.976	204.47	152.465	Phosphatidylinositol 3
novel.403	0	0	0	704.01	0	517.051	61.3779	43.6623	113.592	-
AM587_10004560	87.9386	50.6499	158.478	129.088	32.3909	63.2048	434.335	167.51	311.796	hypothetical protein
AM587_10010716	300.266	518.831	425.168	73.4619	0	53.9531	14.2326	11.9159	36.6369	hypothetical protein
AM587_10009752	61.1521	140.887	157.436	299.225	157.672	131.857	149.568	133.616	202.776	RNA polymerase II C-terminal domain phosphatase 4
AM587_10017018	494.865	332.531	106.169	0	91.1382	118.559	93.4351	130.923	66.3005	Sec14 cytosolic factor
AM587_10007530	85.7547	98.7841	132.465	125.883	157.933	246.541	194.296	245.025	146.487	D-3-phosphoglycerate dehydrogenase
AM587_10007636	93.6633	310.196	192.909	160.407	241.497	134.639	87.4607	105.606	105.544	ATP-citrate synthase
AM587_10010327	0	201.03	179.714	409.882	205.695	150.516	82.0578	110.156	90.1835	Minor histocompatibility antigen H13
AM587_10015882	0	163.917	293.073	208.882	262.064	51.1369	126.128	193.325	128.685	COP9 signalosome complex subunit 5
AM587_10011939	101.893	264.094	183.627	216.05	150.124	85.4405	150.205	121.624	153.578	ADP-ribosylation factor GTPase-activating protein AGD6
AM587_10013387	285.376	82.184	0	139.638	52.5572	0	522.811	259.142	83.978	hypothetical protein
AM587_10005742	615.152	212.585	190.045	120.401	90.633	44.2134	49.5688	36.7615	63.5783	hypothetical protein
AM587_10017398	308.308	0	238.122	301.719	0	110.797	140.292	217.352	106.216	E3 ubiquitin ligase complex SCF subunit scon-3
AM587_10006996	0	0	96.6291	367.31	552.993	269.766	32.0233	5.257	96.9799	hypothetical protein
AM587_10015897	90.3941	130.161	127.996	88.462	116.534	292.364	205.021	152.352	216.696	hypothetical protein
AM587_10002133	116.134	66.8897	194.341	113.652	342.211	125.205	180.831	172.149	104.192	Lon protease
AM587_10003813	226.183	293.117	203.807	55.337	166.622	40.6415	125.972	112.463	188.313	Enolase
AM587_10005554	145.086	396.935	130.733	35.4963	187.042	78.2093	140.292	143.264	154.118	Vacuolar protein sorting-associated protein 27
AM587_10012178	145.392	62.8059	102.935	160.07	267.765	261.247	109.059	191.76	108.005	Eukaryotic translation initiation factor 4 gamma 1
AM587_10010064	256.669	133.05	66.0793	226.065	94.5404	184.478	129.934	203.955	112.006	Ubiquitin modifier-activating enzyme 1
AM587_10005767	0	447.492	133.348	101.377	152.626	148.911	127.175	228.763	66.9162	hypothetical protein
AM587_10004765	0	218.899	223.645	318.797	39.9963	156.091	128.675	140.429	177.695	Dihydrolipoyllysine-residue succinyltransferase
AM587_10009053	241.285	100.369	227.769	118.064	148.123	77.0759	156.558	133.302	201.657	Phosphatidylinositol-4-phosphate-5-kinase (Pi-PIPK-D2)
AM587_10005465	0	126.41	226.014	429.565	323.36	0	99.8691	84.0228	113.417	Dynein light chain 1
AM587_10006719	0	116.534	208.356	66.0009	149.049	96.947	282.594	214.743	263.327	Lipoyl synthase
AM587_10012214	0	372.91	83.3426	158.402	0	581.682	58.309	54.4099	88.2921	hypothetical protein
AM587_10009947	0	66.0018	236.014	448.573	84.4171	82.362	249.857	80.2506	148.045	hypothetical protein
AM587_10012080	186.989	430.799	144.42	0	137.749	67.1979	95.7229	144.045	185.207	DCN1 protein 2
AM587_10008644	384.385	304.416	148.439	235.105	106.187	0	63.3137	75.8217	73.1098	Translation initiation factor eIF-2B subunit delta
AM587_10017011	0	263.231	392.2	298.169	0	218.986	86.6511	69.7016	61.2305	hypothetical protein
novel.193	481.822	34.6893	155.056	0	0	129.864	159.868	108.539	319.883	-
AM587_10013145	0	102.401	30.5144	289.981	305.601	212.973	123.037	180.398	144.619	Serine/threonine protein phosphatase 2A
AM587_10003583	0	0	0	388.419	438.581	285.269	47.0329	41.6934	188.015	Kallikrein 1-related peptidase b1
AM587_10007151	0	0	0	694.366	392.019	0	95.8504	84.472	122.221	hypothetical protein
AM587_10006738	230.204	265.18	296.329	112.642	84.7922	248.184	38.1907	36.542	76.0035	Zinc finger FYVE domain-containing protein 16
novel.327	52.9971	76.3117	109.153	207.457	214.728	133.319	123.593	130.148	339.297	PF13843:Transposase IS4
AM587_10012228	0	0	0	0	0	0	218.97	455.322	710.021	hypothetical protein
AM587_10004283	0	185.681	331.987	210.327	158.326	193.089	80.9883	85.2899	135.745	myosin light chain kinase
AM587_10002181	0	97.4928	261.467	165.649	249.389	243.318	69	123.282	170.085	hypothetical protein
AM587_10015024	0	229.876	274.003	130.194	65.3365	95.619	224.492	117.184	239.35	hypothetical protein
AM587_10007061	56.484	195.198	159.96	110.553	83.2203	162.389	188.752	205.957	213.243	Pleckstrin y domain-containing family H member 2
AM587_10014655	175.778	118.116	301.693	114.68	129.49	126.338	116.646	120.364	172.421	ELMO domain-containing protein C
AM587_10002134	231.231	133.182	178.591	226.289	0	332.39	71.2422	104.717	96.2584	THEM6 protein
AM587_10002254	268.372	309.148	207.277	131.318	98.8511	0	134.841	159.126	61.6384	peptidyl-tRNA hydrolase 2
AM587_10000847	318.744	367.173	205.151	0	0	229.093	58.9228	130.956	59.481	hypothetical protein
AM587_10009044	292.219	84.1546	94.0396	71.4933	80.726	315.044	117.735	172.243	141.572	CCR4-NOT transcription complex subunit 10
AM587_10015955	123.913	0	127.606	181.897	319.492	178.123	147.424	156.779	133.405	Glycerophosphoryl diester phosphodiesterase
AM587_10004735	168.168	129.146	144.316	164.574	330.359	100.724	96.1853	104.161	128.747	hypothetical protein
AM587_10014924	207.183	59.6656	0	304.132	305.252	223.366	90.3483	59.9718	115.988	Ribosome biogenesis protein BRX1
AM587_10011325	99.6073	114.742	179.507	194.957	183.445	107.387	156.75	126.026	200.177	Rho GTPase-activating protein
AM587_10014181	0	200.22	208.823	113.398	170.723	291.492	91.7236	175.28	109.78	COP9 signalosome complex subunit 2
AM587_10009723	0	70.0301	125.209	356.963	0	262.167	171.743	132.832	240.856	hypothetical protein
AM587_10011907	0	122.769	164.627	0	157.023	306.4	228.336	142.307	235.599	Elicitin protein
AM587_10013140	0	101.818	0	0	0	127.057	444.099	388.731	294.36	hypothetical protein
AM587_10013380	0	176.874	0	0	0	147.145	574.478	163.445	293.879	hypothetical protein
AM587_10006094	0	261.691	77.9814	444.638	0	326.558	73.2228	66.4656	104.353	Rab protein 2A
AM587_10003996	0	244.531	109.302	207.741	156.379	305.145	94.5823	114.964	121.887	Glutathionyl-hydroquinone reductase YqjG
AM587_10014457	118.526	290.136	15.2572	115.992	240.115	234.27	79.2154	135.852	119.098	ATP-binding cassette sub-family F member 1
AM587_10017397	58.0671	83.6121	269.088	56.8259	128.329	292.145	153.858	133.924	172.542	MPN domain-containing protein
AM587_10006720	0	235.832	0	400.701	75.4081	515.007	40.7569	40.1443	38.2042	Exosome complex component MTR3
AM587_10005464	0	201.573	120.133	114.164	171.876	167.692	176.945	132.893	257.885	Ubiquinone biosynthesis protein COQ7
AM587_10016833	0	92.0766	356.692	156.447	196.278	229.8	93.4561	91.5539	122.389	hypothetical protein
AM587_10003236	0	0	75.766	432.006	325.198	105.76	131.126	140.147	126.735	hypothetical protein
AM587_10005898	0	192.222	240.576	65.3205	49.1708	191.895	197.422	211.906	187.794	Ubiquilin-1
AM587_10013067	0	112.153	233.944	190.559	478.152	46.6512	75.0687	96.9712	102.489	hypothetical protein
novel.498	283.037	0	0	138.494	0	101.715	126.11	173.107	511.927	-
AM587_10011090	334.167	48.1174	21.5078	163.512	276.942	120.089	176.214	100.629	92.3395	ABC transporter B family member 25
AM587_10005251	0	82.4111	221.019	70.012	105.405	308.516	201.428	157.652	180.743	hypothetical protein
AM587_10005200	0	0	52.2934	0	74.8167	218.986	211.814	572.786	195.354	hypothetical protein
AM587_10005048	0	0	232.922	0	249.933	243.849	158.671	248.158	191.56	Adenylate kinase
AM587_10004467	569.185	109.278	146.536	92.8365	0	204.548	77.3406	67.3204	57.1933	8-oxo-dGTP diphosphatase NUDT15
AM587_10007202	230.888	132.984	59.442	75.3176	141.74	82.9739	204.654	259.788	135.887	Peroxisome biogenesis protein 5
AM587_10011784	228.511	131.615	39.22	149.084	112.225	27.3733	271.868	121.622	241.642	1-phosphatidylinositol 3-phosphate 5-kinase fab1
AM587_10016622	205.335	103.483	158.59	100.473	151.265	147.582	158.889	147.394	148.85	Vacuolar protein sorting-associated protein 11
AM587_10004484	0	0	75.766	288.004	325.198	317.281	128.336	105.797	80.2656	phosphatase inhibitor 2 protein
novel.405	0	309.148	184.246	87.5453	65.9007	64.2965	282.402	171.238	151.528	PF04178:Got1/Sft2-like family
AM587_10006575	0	415.788	185.851	0	66.4748	129.713	237.813	124.703	152.848	hypothetical protein
novel.34	315.828	90.9537	162.62	154.539	0	113.499	154.193	56.0319	262.95	-
AM587_10006383	0	87.6404	203.705	327.6	246.605	131.237	87.7033	131.283	94.3589	Lysosomal thioesterase PPT2-B
AM587_10007138	0	140.721	188.7	119.549	134.988	175.602	200.347	219.579	129.764	1-acyl-sn-glycerol-3-phosphate acyltransferase
novel.418	119.836	184.058	92.5552	117.275	161.846	186.617	141.627	158.334	145.644	-
AM587_10008329	132.81	0	68.3836	64.9855	195.674	238.639	248.03	200.898	158.235	Seipin
AM587_10013288	0	0	0	0	53.4405	0	581.801	210.663	456.105	hypothetical protein
AM587_10014277	0	335.955	240.267	114.164	171.876	167.692	76.3077	75.1608	120.57	hypothetical protein
AM587_10011911	107.016	123.276	55.1025	104.729	275.925	0	221.163	109.419	304.164	Tartrate-resistant acid phosphatase type 5
novel.313	262.775	176.575	315.706	171.439	64.5262	125.911	45.6701	29.8529	108.132	PF00856:SET domain
AM587_10017563	0	0	249.249	0	0	115.974	367.12	215.455	352.068	hypothetical protein
AM587_10009461	0	140.721	0	358.647	359.967	175.602	78.749	54.7521	129.764	hypothetical protein
AM587_10002880	146.316	84.2735	37.669	143.188	215.573	157.744	137.32	144.137	228.935	voltage-gated potassium channel subunit beta
AM587_10011791	790.776	0	101.792	0	291.271	0	43.1051	22.1516	45.4054	Zinc finger protein 593
AM587_10013812	681.524	65.4228	58.486	111.159	83.6766	0	134.601	51.9705	107.614	hypothetical protein
AM587_10016674	605.799	261.691	233.944	0	0	0	73.2228	32.5257	86.9606	hypothetical protein
AM587_10003036	0	131.422	156.65	148.866	196.105	273.331	139.52	132.096	115.73	hypothetical protein
AM587_10004736	131.461	283.942	84.6117	64.3258	145.266	118.108	185.068	130.117	149.08	Adenylate cyclase
AM587_10014371	70.6628	345.947	109.153	69.1524	52.0553	25.394	233.119	236.873	148.094	Methylmalonyl-CoA mutase
AM587_10014740	0	89.8578	80.3302	305.354	229.858	112.131	128.672	195.206	147.807	Actin-depolymerizing factor 7
AM587_10004722	0	171.453	0	291.314	438.581	106.976	79.0152	105.623	96.1439	Transmembrane protein
AM587_10012788	78.4191	158.085	111.039	95.9287	57.7691	70.4535	305.914	186.538	224.011	Phosphatidylcholine:ceramide cholinephosphotransferase 1
AM587_10007257	0	167.131	37.3524	70.9926	480.964	104.279	127.914	98.8963	197.854	Alcohol dehydrogenase 4
AM587_10012206	378.072	163.318	146.002	184.995	139.257	0	107.523	86.491	78.693	BUB3-interacting and GLEBS motif-containing protein
AM587_10005744	123.618	160.2	79.5633	181.463	182.131	199.91	118.068	123.797	113.568	E3 ubiquitin-protein ligase BRE1 2
AM587_10009713	0	251.4	149.829	142.384	214.362	104.572	144.824	122.269	150.373	hypothetical protein
AM587_10003806	0	194.08	297.431	376.868	141.846	172.991	37.8763	16.1814	41.4598	hypothetical protein
AM587_10013936	0	690.574	123.47	0	0	172.35	70.4709	96.2809	123.919	Intraflagellar transport protein 22
AM587_10010063	176.176	177.576	90.713	86.2053	129.784	126.625	156.576	171.085	161.853	Tether containing UBX domain for GLUT4
AM587_10006668	304.681	241.295	78.4401	0	196.394	136.866	112.646	118.422	87.4721	Striatin-interacting protein 1
AM587_10003634	151.45	43.6152	194.953	222.319	111.569	163.279	91.1695	130.103	167.399	hypothetical protein
AM587_10014240	156.72	112.832	242.084	0	115.451	197.121	145.227	145.605	158.601	DDI1 2 protein
AM587_10011657	163.394	47.0549	126.197	479.704	60.1838	0	172.71	95.3556	129.001	SNF-related serine/threonine-protein kinase
AM587_10005253	120.736	173.851	279.751	0	133.414	303.722	93.283	95.8268	72.7915	hypothetical protein
AM587_10007883	87.4929	125.983	180.2	171.246	32.2268	62.8845	239.706	144.194	228.58	Serine/threonine-protein kinase ULK3
novel.299	0	198.885	44.4494	168.962	63.5942	124.092	337.169	52.3947	282.535	-
AM587_10014474	166.761	220.913	85.8649	130.557	159.702	131.843	138.328	153.221	84.7404	Paired amphipathic helix protein Sin3a
AM587_10010011	0	171.453	153.274	291.314	219.29	213.952	64.9054	54.2014	102.553	hypothetical protein
AM587_10006799	0	198.885	177.797	0	84.7922	248.184	274.973	159.065	125.571	Glutathione S-transferase T1
AM587_10002539	64.4227	166.975	82.9279	157.614	94.9167	92.6061	229.327	193.999	185.878	hypothetical protein
AM587_10012171	114.088	0	117.487	167.474	504.271	40.9996	89.7686	116.65	116.276	GPI-anchored leucine-rich lipoprotein
AM587_10016655	95.3883	109.881	49.1153	140.024	105.405	34.2796	185.377	491.214	54.7707	Glucosylceramidase
AM587_10017564	363.479	183.184	23.3944	44.4638	133.882	32.6558	194.686	89.9407	199.574	Organic cation/carnitine transporter 7
AM587_10011703	0	115.519	38.7265	122.674	184.688	234.249	154.722	196.641	216.648	Glutamate dehydrogenase 2
AM587_10014158	119.898	207.172	154.338	29.3337	176.651	64.6313	196.637	128.468	184.157	UDP-N-acetylglucosamine--peptide N-acetylglucosaminyltransferase SEC
AM587_10007120	147.988	42.6183	457.194	0	54.5093	159.547	101.712	112.62	184.816	hypothetical protein
AM587_10007890	0	125.085	55.9112	318.797	79.9927	117.068	200.218	203.293	160.549	Cyclin-G-associated kinase
AM587_10009251	0	62.9384	0	106.938	80.499	0	529.697	255.767	223.786	Transmembrane prolyl 4-hydroxylase
AM587_10004838	0	0	294.692	140.024	158.107	154.258	145.137	133.603	232.091	3-isopropylmalate dehydrogenase
AM587_10015437	177.383	0	45.6672	260.387	0	127.492	216.925	115.114	313.192	Flavohemoprotein
AM587_10002083	0	0	0	638.933	160.321	156.419	89.402	59.6087	149.952	Amino Acid/Auxin Permease (AAAP) Family
AM587_10003040	137.755	238.028	283.719	134.81	253.7	0	69.2134	65.6006	71.1874	UDP-N-acetylglucosamine transporter
AM587_10001830	0	131.422	0	111.649	42.0226	122.999	390.439	182.698	271.857	Flavin-binding monooxygenase protein
AM587_10015879	203.921	234.904	52.4993	99.7809	75.1112	73.2828	175.918	93.3013	242.959	hypothetical protein
AM587_10005772	0	155.379	69.4521	132.002	298.098	193.894	135.543	108.316	158.771	hypothetical protein
AM587_10014081	0	174.054	108.919	177.44	111.308	304.076	141.807	130.364	103.242	Dynein light chain 2
AM587_10016834	273.089	52.4302	70.3066	44.5419	0	98.1397	319.295	154.273	239.126	Aspartate beta-hydroxylase domain-containing protein 2
AM587_10012164	0	104.493	163.474	177.544	66.824	195.592	211.114	106.3	225.267	OTU domain-containing protein 1
AM587_10013850	151.45	130.846	233.944	222.319	167.353	54.4264	114.141	60.1019	115.223	Phosphoribosylaminoimidazole-succinocarboxamide synthase
AM587_10005238	279.977	161.258	288.32	0	309.377	0	72.9899	73.2001	64.3038	Thioredoxin domain-containing protein 9
AM587_10015881	0	170.668	335.659	115.992	130.972	340.756	39.3268	55.3368	59.5491	hypothetical protein
novel.176	510.583	49.0134	87.6329	249.835	125.377	61.1626	42.7561	53.2379	68.4064	-
AM587_10012446	0	81.5104	327.905	138.494	208.506	101.715	121.414	104.393	162.516	hypothetical protein
AM587_10015453	0	0	160.178	152.218	286.46	335.384	101.006	72.6192	138.432	Thermospermine synthase ACAULIS5
AM587_10004386	0	87.2304	97.4767	0	139.461	136.066	291.096	302.277	192.4	hypothetical protein
AM587_10011333	0	859.381	0	0	0	0	181.86	47.7673	156.046	hypothetical protein
AM587_10015947	0	170.279	91.3343	173.591	304.904	254.984	63.9003	81.7115	101.851	Tauropine dehydrogenase
AM587_10008804	0	0	109.302	0	469.137	152.572	211.301	73.3394	225.492	hypothetical protein
AM587_10015566	0	367.399	65.6887	0	187.963	275.081	90.7063	72.6657	179.469	hypothetical protein
AM587_10009934	0	148.866	239.548	101.175	304.643	148.613	108.79	123.566	60.8464	Anthranilate N-benzoyltransferase protein 1
AM587_10015940	0	197.307	70.5546	0	201.886	443.186	83.1362	112.594	125.886	arginine N-methyltransferase PRMT10 protein
AM587_10011004	0	212.333	94.9097	90.1934	135.788	198.724	145.909	147.158	209.03	hypothetical protein
AM587_10012529	271.894	137.027	34.9995	66.5206	125.185	73.2828	210.715	147.251	164.9	hypothetical protein
AM587_10017023	211.412	273.975	136.07	310.339	77.8704	189.937	12.5261	5.42865	13.6564	Cysteine proteinase COT44
AM587_10010614	180.473	0	0	44.1539	199.424	64.8565	225.836	362.311	154.143	Beta-glucosidase 30
novel.389	0	0	0	0	0	50.082	297.917	530.924	352.085	PF07745:Glycosyl hydrolase family 53
AM587_10008335	0	207.172	0	0	662.439	0	112.526	72.2107	175.552	Small nuclear ribonucleoprotein-associated protein B
AM587_10016631	0	140.721	220.15	179.323	0	219.503	204.979	103.801	161.328	Dual specificity protein phosphatase 1
AM587_10015914	159.864	230.191	41.1568	78.2233	58.8835	172.35	166.705	209.728	110.15	Delta(3%2C5)-Delta(2%2C4)-dienoyl-CoA isomerase
AM587_10009731	222.938	107.004	95.6586	145.448	136.86	26.7056	191.267	126.289	174.944	CASC1 protein
AM587_10007525	93.158	134.14	95.9339	273.5	308.821	33.4781	86.5473	64.3698	135.063	hypothetical protein
AM587_10011783	308.308	88.7881	52.9159	201.146	151.415	73.8644	103.758	179.447	64.9098	4-aminobutyrate aminotransferase
AM587_10008486	214.92	216.628	276.656	105.163	158.326	38.6179	50.4267	92.8154	70.9577	Xaa-Pro aminopeptidase 3
AM587_10006999	217.173	547.247	195.689	0	39.9963	39.0227	69.2271	37.5153	77.157	hypothetical protein
AM587_10017395	0	107.7	144.42	91.4959	344.373	134.396	127.631	108.252	163.734	Glutathione peroxidase
AM587_10006822	141.326	223.848	454.803	138.305	156.166	76.1821	9.0434	5.93833	12.1721	GAF domain-containing protein
AM587_10003356	0	143.427	128.219	243.696	0	536.937	30.6889	37.2034	92.9391	hypothetical protein
AM587_10001873	0	0	127.81	80.9724	243.812	178.407	189.82	302.084	87.8913	hypothetical protein
AM587_10017566	0	41.4345	129.644	281.604	211.981	77.5576	179.701	136.025	152.833	Transmembrane E3 ubiquitin-protein ligase 1
AM587_10002889	0	97.1753	43.4359	0	62.1442	121.263	437.442	319.803	128.359	hypothetical protein
AM587_10012803	0	193.72	346.359	0	123.885	362.607	78.1173	40.8271	62.7641	hypothetical protein
AM587_10009403	392.393	226.006	0	192.003	0	0	109.736	67.7834	219.674	hypothetical protein
AM587_10008891	191.482	27.5719	24.6485	46.8472	35.2648	34.4063	248.234	489.901	108.572	Glucosylceramidase
novel.304	126.64	109.411	32.6035	247.867	93.2922	91.0211	136.262	215.215	154.52	PF00753:Metallo-beta-lactamase superfamily|PF16123:Hydroxyacylglutathione hydrolase C-terminus
AM587_10008014	0	266.96	119.327	113.398	85.3613	124.925	133.466	245.068	116.434	disulfide-isomerase A6 protein
AM587_10007779	0	290.579	389.654	164.574	61.9424	60.4345	82.1029	58.8852	96.5601	hypothetical protein
AM587_10011867	0	67.191	0	228.328	85.9381	0	418.033	177.554	224.394	hypothetical protein
AM587_10012003	0	216.18	128.839	367.31	0	179.844	78.2791	107.476	122.123	Phosphopantothenoylcysteine decarboxylase
AM587_10014467	317.766	91.5117	163.617	0	0	342.586	66.2731	108.301	109.474	COMM domain-containing protein 4
AM587_10016319	214.742	284.475	110.571	105.076	15.8194	77.1717	139.449	86.6227	165.225	Ankyrin-1
AM587_10016868	0	133.48	119.327	283.494	170.723	208.208	85.1327	87.0991	111.444	Amino acid/polyamine transporter
AM587_10002891	125.718	217.229	64.7321	61.5154	46.3064	225.896	141.825	163.758	151.59	Glutathione peroxidase
AM587_10015544	114.004	120.382	136.968	92.9727	111.978	136.565	172.921	177.951	134.192	chromatin-remodeling complex ATPase chain
AM587_10002956	293.461	0	75.5513	358.985	0	0	200.304	119.198	149.545	Replication factor C subunit 3
AM587_10008331	67.5304	77.7909	139.085	99.1305	273.613	48.5367	171.89	150.705	165.764	hypothetical protein
AM587_10006330	0	103.109	215.078	116.794	219.796	42.889	207.044	85.2505	203.866	hypothetical protein
AM587_10010448	0	126.948	56.7439	215.697	81.1841	79.2078	226.706	240.793	164.522	hypothetical protein
AM587_10016630	297.677	171.453	76.6368	291.314	0	106.976	74.7823	80.6073	89.7343	Phosphatidylinositol 4-phosphate 5-kinase 9
AM587_10014263	0	220.984	296.329	187.736	0	0	152.763	148.676	181.748	hypothetical protein
AM587_10009874	305.58	88.0024	78.6715	261.667	84.4171	109.816	92.3384	64.5572	99.793	Methylenetetrahydrofolate reductase
AM587_10002035	366.372	52.7547	70.7417	67.2264	84.3424	49.3735	188.638	162.497	140.682	Formin-F
AM587_10001708	0	273.069	122.058	57.9962	87.3147	85.1891	176.971	236.288	142.918	ATP-dependent zinc metalloprotease FtsH
AM587_10011509	0	200.894	134.695	85.3345	0	125.346	144.662	207.625	280.382	3-methyl-2-oxobutanoate hydroxymethyltransferase
AM587_10016632	454.349	0	38.9907	296.425	55.7844	163.279	48.8152	42.4249	78.2645	Mitochondrial Carrier (MC) Family
AM587_10015959	209.7	120.781	377.91	102.609	0	150.719	63.6143	66.5744	84.2849	Mediator of RNA polymerase II transcription subunit 20
AM587_10009740	0	127.491	113.973	108.309	244.593	79.5463	146.887	118.844	235.128	hypothetical protein
AM587_10001425	0	383.702	42.8772	81.4931	61.3449	119.703	232.091	131.408	121.927	hypothetical protein
AM587_10007454	0	181.171	215.948	205.217	154.48	301.438	51.6866	15.6646	48.1628	hypothetical protein
AM587_10011996	213.591	153.777	82.4834	78.3846	137.678	153.516	92.1301	179.247	82.7829	Exportin-2
AM587_10007334	169.822	391.25	43.7207	166.193	0	0	198.019	107.036	97.5099	DnaJ subfamily B member 7
AM587_10005751	64.1037	55.3827	132.028	219.567	165.282	253.406	91.1553	109.837	81.8968	FAD-dependent oxidoreductase domain-containing protein 1
AM587_10015825	0	30.8828	55.2166	367.31	236.997	269.766	64.5548	68.0906	78.5076	Lipoamide acyltransferase component of branched-chain alpha-keto acid dehydrogenase complex
AM587_10015972	78.5976	158.444	161.879	153.835	115.801	112.982	141.57	175.403	72.2076	Thioredoxin reductase 1
AM587_10013118	327.132	188.418	0	106.713	40.1647	0	178.836	224.512	104.874	Cysteine protease
AM587_10013835	0	106.546	95.2487	362.062	0	132.956	177.119	115.729	180.567	Vesicle transport protein GOT1A
AM587_10004370	0	243.202	0	275.482	103.686	101.162	145.439	165.595	135.368	Mitochondrial import inner membrane translocase subunit TIM50
AM587_10007799	144.278	83.0997	0	211.791	53.1428	0	417.848	76.7902	182.254	hypothetical protein
AM587_10011917	182.38	157.568	187.814	0	67.177	327.708	69.1582	66.4158	109.956	Elicitin protein RAL13D
AM587_10015569	100.185	57.7037	154.756	98.0439	184.509	108.011	131.066	177.741	155.318	hypothetical protein
AM587_10015824	0	213.091	23.8122	90.5156	68.1366	132.956	180.188	370.074	87.6283	Xylulose kinase
AM587_10011685	0	102.401	91.5433	289.981	87.3147	212.973	120.789	151.069	108.89	farnesyltransferase subunit beta protein
AM587_10007351	0	92.0766	115.239	125.157	117.767	91.9201	255.211	177.933	185.419	Sn1-specific diacylglycerol lipase beta
AM587_10006798	82.2482	94.7449	116.461	40.2451	68.1637	81.2831	328.941	176.638	170.308	Autophagy-related protein 2
AM587_10001618	181.421	182.863	70.0603	88.7718	66.824	97.7959	167.687	91.4773	210.944	Formin-J
AM587_10013564	81.2483	163.788	83.6694	19.8779	74.8167	72.9954	291.918	179.233	190.106	ABC transporter B family member 2
AM587_10003797	0	71.3703	63.8029	202.108	243.423	237.497	96.7167	91.792	150.6	Type 2 DNA topoisomerase 6 subunit B
AM587_10008412	0	87.2304	155.963	0	111.569	217.706	114.859	243.236	226.097	Vesicle transport protein SFT2B
AM587_10002879	144.412	152.491	111.537	188.434	35.4614	69.1964	153.331	146.082	155.474	Ankyrin repeat-containing protein kinase A
AM587_10017016	81.3121	117.083	125.603	39.7871	299.502	175.326	73.2295	108.953	134.229	SEC1 family transporter SLY1
AM587_10004833	0	256.076	0	217.548	81.8809	239.663	163.323	77.8396	118.069	hypothetical protein
AM587_10008917	0	0	0	212.978	320.643	469.256	43.3256	20.3212	87.4721	Kazal serine protease inhibitor domain-containing protein
AM587_10017423	488.64	0	377.4	239.098	0	0	18.5292	15.9694	14.0285	hypothetical protein
AM587_10014220	103.841	131.58	133.669	121.946	130.044	67.171	176.209	122.171	164.861	Epidermal growth factor receptor substrate 15
AM587_10009482	446.516	128.59	57.4776	109.243	0	160.464	60.3197	117.784	70.5055	C-factor
AM587_10009250	302.9	218.076	194.953	148.213	55.7844	163.279	11.4859	19.7983	34.7842	hypothetical protein
AM587_10004584	124.211	0	95.9339	121.556	183.005	89.2749	210.775	86.9863	237.14	M96 mating-specific protein family
AM587_10007687	114.088	65.711	58.7437	111.649	168.09	122.999	184.945	208.798	113.001	Major facilitator superfamily domain-containing protein 6
AM587_10009046	0	92.0766	82.3137	0	117.767	229.8	163.674	222.416	238.658	hypothetical protein
AM587_10013268	0	121.272	86.7305	82.4207	62.0431	60.5328	333.736	184.021	213.987	WASH complex subunit CCDC53
AM587_10016638	126.331	36.3815	227.668	123.631	0	181.598	119.762	194.047	134.195	Chitinase domain-containing protein 1
AM587_10004723	95.7409	96.5017	24.6485	140.542	88.162	258.047	173.356	105.49	160.797	hypothetical protein
AM587_10017583	0	158.124	94.239	179.112	0	394.639	70.2701	178.589	65.6813	S-formylglutathione hydrolase
AM587_10001894	0	220.657	197.261	74.9833	56.4445	220.282	145.999	74.4067	149.582	Receptor-type tyrosine-protein phosphatase eta
AM587_10004557	0	183.148	127.345	138.305	338.359	126.97	74.3569	75.8786	74.047	endoplasmic reticulum-Golgi intermediate compartment protein 3
AM587_10014276	110.439	222.633	113.73	162.117	284.75	0	104.696	100.029	39.6329	FAM188A protein
AM587_10008761	231.576	111.151	0	188.855	199.028	138.702	106.108	70.9969	88.6453	Lateral signaling target protein 2
AM587_10013932	0	276.23	123.47	78.2233	117.767	57.4501	156.855	151.512	172.109	hypothetical protein
AM587_10001564	0	0	0	167.843	84.2307	164.36	248.763	354.992	113.25	Xylose isomerase
AM587_10012926	0	225.153	301.92	0	0	70.2408	210.306	70.2652	255.319	Serine/threonine-protein phosphatase 2A regulatory subunit B'' subunit gamma
AM587_10012167	0	116.991	174.311	165.649	174.572	97.3272	169.451	103.683	131.208	hypothetical protein
AM587_10005182	214.92	61.8938	36.8874	70.1089	158.326	25.7453	220.383	131.781	212.873	Importin subunit alpha-B
AM587_10004830	0	163.617	73.1342	324.334	104.634	204.174	71.3644	101.68	89.7109	Zinc finger Ran-binding domain-containing protein 2
AM587_10015949	0	124.303	111.123	140.802	52.9952	51.7051	214.141	218.311	218.923	Phosphate acetyltransferase
AM587_10016710	104.357	160.284	259.711	170.211	102.502	87.5062	85.7394	78.6043	81.8913	hypothetical protein
AM587_10007906	130.468	37.5728	268.712	63.8397	96.1121	140.659	96.4731	84.6681	211.63	hypothetical protein
AM587_10009020	202.723	204.334	78.2866	198.39	112.005	109.279	59.5762	132.032	32.0103	Ribulose-1
AM587_10010008	0	33.4824	194.56	142.224	171.297	125.346	154.857	131.36	175.239	Cyclin-dependent kinase 3
AM587_10011081	196.942	226.865	202.811	0	72.5409	141.55	106.419	76.3164	104.601	hypothetical protein
AM587_10011678	0	0	330.07	0	188.894	276.443	75.355	92.1796	161.953	E3 ubiquitin-protein ligase
AM587_10013365	134.535	0	69.2717	131.659	49.5539	48.3476	330.325	138.812	222.088	SprT domain-containing protein Spartan
AM587_10017400	180.473	77.9603	69.6941	264.924	0	64.8565	215.571	112.485	138.599	hypothetical protein
AM587_10007632	0	0	202.043	384.005	0	0	111.596	98.9271	326.695	H/ACA ribonucleoprotein complex subunit 3
novel.317	307.495	59.0359	0	100.307	226.523	110.504	115.144	119.635	83.8659	PF05030:SSXT protein (N-terminal region)
AM587_10011495	58.5926	84.3688	90.5078	28.6701	86.3269	42.1127	203.297	335.377	190.084	ALG-2 interacting protein X
AM587_10010773	284.592	81.9583	183.17	69.6274	104.826	51.1369	97.7999	129.547	114.387	Translation initiation factor eIF-2B subunit beta
AM587_10004372	0	309.469	55.3312	105.163	0	386.179	67.2355	79.2694	114.149	Transmembrane emp24 domain-containing protein 1
AM587_10013022	105.922	91.5117	54.5391	103.658	312.119	266.456	42.6758	42.529	97.3105	Guanine nucleotide-binding protein
AM587_10008489	0	107.312	57.5603	109.4	164.704	53.565	237.74	141.266	243.915	Mitogen-activated protein kinase 3
novel.230	0	0	134.469	255.573	96.1929	93.8512	139.88	245.073	149.952	-
AM587_10003955	0	76.2337	295.32	345.409	65.0026	95.1303	47.6803	63.8541	125.397	hypothetical protein
AM587_10008799	0	163.617	48.7562	92.6668	104.634	0	309.246	165.341	229.714	hypothetical protein
AM587_10008615	105.706	91.3249	136.07	155.17	155.741	151.95	102.714	130.781	83.4555	DnaJ subfamily C member 3
AM587_10017584	135.473	273.099	127.884	132.577	83.1659	113.598	78.7692	114.902	52.5061	Desumoylating isopeptidase 1
AM587_10007357	0	238.662	266.696	304.132	152.626	74.4553	27.4973	35.7896	11.8962	Pectate lyase
AM587_10007781	174.986	100.787	135.15	0	193.361	251.538	79.6254	90.6832	85.4035	Spermidine synthase 2
AM587_10003495	134.885	194.224	173.63	132.002	49.683	193.894	77.3617	40.9334	114.238	hypothetical protein
AM587_10016680	0	222.633	0	252.183	379.667	0	80.6157	75.7949	99.8749	hypothetical protein
AM587_10000886	152.341	43.8718	117.66	74.5422	112.225	164.24	207.241	84.6376	153.076	Crinkler (CRN) family protein
AM587_10013113	417.708	0	0	204.39	153.857	300.223	13.8595	7.8007	11.9921	hypothetical protein
AM587_10016692	238.69	103.109	184.352	0	43.9591	257.334	93.3397	78.5642	107.929	serine/threonine-protein kinase
AM587_10006590	276.983	39.8834	142.618	67.7657	255.057	49.7696	77.4609	105.393	91.4481	cardiolipin synthase 1
AM587_10007526	121.873	105.292	313.76	357.803	134.67	43.7972	8.66511	6.82791	12.2461	hypothetical protein
AM587_10006098	0	0	76.7839	194.582	329.567	250.09	78.6957	64.9809	107.032	Aldehyde dehydrogenase
AM587_10002233	231.749	100.11	268.486	170.096	128.042	166.567	19.7727	4.8689	11.6434	Pectate lyase
AM587_10009299	0	0	544.278	172.411	129.784	0	68.476	39.4811	146.679	Centromere protein S
AM587_10014442	0	166.85	238.654	113.398	85.3613	83.2833	112.046	162.838	138.057	TBC1 domain family member 22B
AM587_10010705	43.8948	113.769	45.2028	64.4348	129.344	173.519	135.864	318.672	75.6115	Endothelin-converting enzyme 1
AM587_10015545	138.863	119.971	71.5003	67.9473	102.296	0	248.803	164.672	185.38	hypothetical protein
AM587_10013010	0	35.9431	32.1321	183.212	413.745	134.558	128.376	89.7363	80.6219	Glycoside hydrolase family 17 protein
AM587_10005556	202.856	97.3656	226.309	66.1733	74.719	97.2001	113.461	67.2429	152.391	RNA-binding protein 10
AM587_10011697	0	0	326.834	248.474	187.042	91.2442	58.9709	60.4555	123.919	Temptin
AM587_10008036	136.126	78.4042	0	99.9121	75.2099	48.9194	185.505	283.767	186.611	Phosphate acetyltransferase
AM587_10017430	180.473	111.372	112.838	75.6925	113.957	138.978	123.917	120.61	116.579	Type-2 histone deacetylase 2
AM587_10017579	58.6589	101.357	151.017	114.81	64.8185	84.3208	206.864	156.65	154.934	Proline iminopeptidase
AM587_10017558	170.381	98.1342	87.729	83.3696	62.7574	0	196.248	139.207	254.36	Serine/threonine protein kinase
AM587_10002255	0	29.8926	267.231	152.371	191.165	186.511	67.897	99.8302	95.3604	hypothetical protein
AM587_10015439	0	133.98	0	303.525	57.1205	222.92	158.039	112.223	102.4	putative calcium-binding protein
AM587_10014236	0	100.65	161.961	0	51.4933	200.959	223.975	133.149	217.736	sprint protein
AM587_10008730	208.574	220.242	125.294	34.0193	179.259	24.985	110.068	105.817	79.8403	hypothetical protein
AM587_10006456	0	102.636	122.338	174.388	218.787	128.077	91.2222	140.878	109.139	DUF21 domain-containing protein
AM587_10000997	114.34	0	117.747	55.9478	210.577	164.36	159.881	135.057	128.022	Imidazoleglycerol-phosphate dehydratase
AM587_10006580	0	169.505	189.415	216.003	325.198	105.76	29.294	28.1667	21.1225	Anthranilate phosphoribosyltransferase
AM587_10007884	170.943	147.687	132.028	0	125.929	122.864	162.864	89.3863	132.507	kinase 157785 isoform 1 protein
AM587_10000026	276.244	0	71.119	67.585	305.252	49.6369	98.2046	128.327	87.2388	hypothetical protein
AM587_10015877	107.908	124.303	166.685	158.402	79.4927	77.5576	124.29	101.263	142.507	Microfibrillar-associated protein 1
AM587_10005900	197.694	99.6325	101.792	145.101	127.431	159.852	80.5878	102.913	65.9797	Terminal uridylyltransferase 7
AM587_10006263	82.0853	118.197	84.5313	80.3308	241.88	176.994	78.5948	128.384	89.5515	Interferon-induced guanylate-binding protein 1
AM587_10017599	0	64.5732	115.453	109.716	330.359	241.738	51.0154	49.7253	117.481	Nucleolar protein 12
AM587_10002959	0	175.487	125.504	238.535	224.45	0	101.671	106.971	106.716	hydroxyproline N-acetylglucosaminyltransferase
AM587_10007888	121.586	35.015	125.209	0	89.5693	0	292.77	113.531	300.198	Potassium voltage-gated channel subfamily KQT member 5
AM587_10001563	354.766	204.334	274.003	0	0	0	67.2634	49.6894	127.314	hypothetical protein
AM587_10011815	438.948	0	226.014	0	0	0	170.61	106.566	132.32	hypothetical protein
AM587_10004469	0	132.472	71.0558	180.066	101.66	297.557	90.7041	122.844	77.917	mRNA cap guanine-N7 methyltransferase 1
AM587_10013125	0	0	63.1982	0	0	88.2172	345.578	142.113	433.422	hypothetical protein
AM587_10017597	186.989	40.3874	108.315	68.6219	86.0932	100.797	157.987	156.049	167.089	Ankyrin-1
AM587_10005459	0	224.548	200.739	163.512	82.057	80.0595	99.2606	77.487	142.307	hypothetical protein
AM587_10002345	0	34.6088	92.8177	117.607	221.325	172.75	182.852	89.7714	156.983	hypothetical protein
AM587_10011299	0	114.742	205.151	97.4783	220.134	0	129.366	109.75	191.598	Pantothenate synthetase
AM587_10009864	0	142.255	18.1673	69.0582	129.961	253.594	150.184	151.88	152.957	serine/threonine-protein kinase
AM587_10005440	0	234.64	209.761	170.861	42.8725	125.486	91.5841	108.684	83.5408	ethanolamine kinase A
AM587_10004198	0	94.7073	169.331	160.917	302.829	118.183	81.0578	76.0011	63.7297	hypothetical protein
AM587_10017560	132.132	114.156	34.0174	258.616	97.338	142.453	88.9353	94.693	104.319	Hepatocyte growth factor-regulated tyrosine kinase substrate
AM587_10004737	330.964	47.6562	127.81	80.9724	60.9529	118.938	86.282	129.796	83.1404	Mitochondrial Carrier (MC) Family
AM587_10009734	0	36.2929	129.779	431.656	232.096	45.2891	63.9166	28.8303	97.6878	hypothetical protein
AM587_10009933	0	69.8661	62.4581	178.063	134.039	43.5921	231.712	103.072	240.292	hypothetical protein
AM587_10016294	0	229.483	0	0	0	0	353.159	165.555	314.563	hypothetical protein
AM587_10004003	130.468	37.5728	33.5889	0	48.0561	140.659	327.761	140.098	204.138	D-xylulose reductase A
AM587_10005597	0	0	186.067	117.881	266.208	173.152	125.611	103.477	89.9132	hypothetical protein
AM587_10017414	266.989	192.222	34.3681	130.641	196.683	47.9738	75.9314	50.4834	65.1532	hypothetical protein
AM587_10004182	94.1742	216.966	169.716	138.242	104.063	101.53	76.3318	51.8818	106.795	copper-transporting ATPase HMA5
AM587_10017091	288.395	132.886	29.6989	112.892	106.226	62.1843	130.684	130.875	64.5813	serine/threonine-protein kinase nek3
novel.120	0	84.6454	176.564	239.701	72.175	105.627	98.4523	93.3133	187.05	-
novel.252	0	0	269.088	0	128.329	375.615	62.7541	91.0898	130.031	PF04133:Vacuolar protein sorting 55
AM587_10015899	0	111.733	149.829	0	71.4541	139.429	192.179	165.743	225.56	YIPF1 protein
AM587_10006060	0	0	317.496	0	0	443.186	55.5324	97.8803	141.621	hypothetical protein
novel.345	0	77.1538	68.9732	262.183	197.361	288.835	45.716	45.0289	69.2236	-
AM587_10013283	367.346	52.895	47.2866	0	202.96	198.019	39.1774	40.3036	105.463	hypothetical protein
AM587_10009534	0	261.691	0	222.319	0	163.279	111.988	148.487	143.485	hypothetical protein
novel.322	241.16	46.3003	41.391	39.3342	29.6093	0	287.679	97.9547	267.711	PF00856:SET domain
AM587_10003880	113.422	76.2152	19.4669	0	27.8515	54.3469	163.794	570.488	24.422	ATP-binding Cassette (ABC) Superfamily
AM587_10002672	0	114.302	281.002	0	109.645	71.3173	162.263	135.272	175.196	Pre-mRNA-splicing factor prp46
AM587_10010176	75.7249	65.4228	38.9907	74.1063	223.137	81.6396	237.615	131.517	120.658	Diacylglycerol O-acyltransferase 2
AM587_10013290	0	556.205	90.4055	0	0	0	181.429	84.4327	136.101	hypothetical protein
AM587_10000779	0	194.986	87.1556	0	124.694	364.977	67.3953	82.1878	126.349	Adrenodoxin
AM587_10014945	197.694	170.799	50.8962	96.7342	0	355.226	46.8534	63.6859	65.2702	hypothetical protein
AM587_10001954	185.648	320.783	143.385	272.52	0	0	30.7989	30.3361	61.2932	Bidirectional sugar transporter SWEET14
AM587_10011007	0	436.152	0	148.213	111.569	108.853	91.8874	38.1824	108.701	NECAP protein
AM587_10004026	206.358	29.7139	53.1267	100.974	0	111.238	179.488	139.698	220.684	hypothetical protein
AM587_10014943	0	60.3903	215.948	102.609	231.72	150.719	90.4516	68.5325	120.407	MKI67 FHA domain-interacting nucleolar phosphoprotein
AM587_10009868	0	189.415	253.996	80.4583	0	177.275	99.7634	118.224	120.378	serine/threonine-protein phosphatase 2A catalytic subunit B
AM587_10013124	0	0	0	0	0	96.947	450.105	182.626	309.797	hypothetical protein
AM587_10003640	104.427	330.807	295.732	255.487	0	0	26.2341	14.6263	11.9921	Ammonium transporter 1
AM587_10009877	0	115.631	103.371	49.117	147.893	180.366	87.071	216.515	138.328	Catalase
AM587_10017415	297.677	85.7265	76.6368	145.657	109.645	106.976	63.4944	98.6744	51.2767	hypothetical protein
AM587_10002865	126.64	36.4704	163.017	247.867	93.2922	91.0211	74.4338	75.6802	127.252	hypothetical protein
AM587_10008629	0	124.303	44.4494	0	95.3913	62.0461	232.008	333.311	141.267	4-coumarate--CoA ligase
AM587_10016760	0	63.4741	56.7439	0	324.736	316.831	80.4442	63.7998	126.555	RNA-binding protein PNO1 protein
AM587_10006109	162.369	163.66	104.505	79.4494	29.9032	58.3505	185.865	87.9352	159.657	hypothetical protein
AM587_10004203	0	0	0	332.385	562.965	61.0289	24.9536	27.75	21.9397	NPP1 protein
AM587_10015515	88.9199	140.842	194.585	65.2644	81.8809	239.663	58.3749	67.2534	92.5402	Peptide-N(4)-(N-acetyl-beta-glucosaminyl)asparagine amidase
AM587_10012794	0	302.36	0	171.246	0	251.538	119.438	114.375	70.3323	hypothetical protein
AM587_10014228	141.519	163.021	109.302	69.2469	0	152.572	91.2283	183.679	117.824	hypothetical protein
AM587_10009968	162.88	93.8139	41.9334	159.398	0	117.068	138.969	193.914	119.243	2OG-Fe(II) oxygenase superfamily protein
AM587_10016697	147.777	85.115	133.158	180.773	81.6473	53.1065	111.724	124.878	108.186	hypothetical protein
AM587_10016855	115.874	100.11	104.411	56.6988	106.702	166.567	115.066	128.485	130.572	Nuclear cap-binding protein subunit 1-B
AM587_10010758	0	0	0	302.921	152.018	370.793	51.8411	52.0254	94.7905	hypothetical protein
AM587_10014633	181.104	312.932	186.501	0	0	195.25	34.3373	40.5855	72.7915	E3 ubiquitin-protein ligase MIB1
novel.213	0	48.9062	131.162	83.0963	125.103	0	201.239	148.265	285.216	-
AM587_10015821	0	312.385	209.447	0	0	97.4546	149.749	96.2223	157.656	protein phosphatase 2C 80
AM587_10014073	0	108.681	170.025	184.658	139.004	101.715	107.327	88.5359	121.887	hypothetical protein
AM587_10010007	249.018	71.7135	224.384	0	91.7224	0	74.9519	148.813	159.069	Cyclin-dependent kinase 3
AM587_10017069	317.766	61.0078	0	0	0	152.26	187.272	153.302	147.486	Sulfhydryl oxidase 2
AM587_10009751	0	105.045	93.9071	0	134.354	393.25	79.5319	71.5248	141.372	hypothetical protein
AM587_10000810	0	105.978	284.223	0	338.868	66.1237	61.923	50.6838	110.933	Phospholipase D gamma 1
AM587_10003579	0	84.5921	100.83	239.55	144.259	211.121	76.5773	67.1981	94.1689	hypothetical protein
AM587_10003352	203.52	0	52.3961	0	149.927	73.1388	217.053	223.768	97.8691	hypothetical protein
AM587_10013119	0	0	92.6029	528.007	132.488	129.263	40.9186	30.2277	61.9594	Ankyrin repeat-containing protein
AM587_10008627	0	137.569	158.12	66.7836	100.544	122.621	149.765	120.752	158.694	hypothetical protein
AM587_10016323	0	45.4768	40.6549	77.2694	116.331	56.7495	318.117	165.147	194.945	NLP2 protein
AM587_10016296	0	0	239.189	227.304	0	166.94	164.041	91.0898	123.363	hypothetical protein
AM587_10000920	0	174.257	124.624	59.2158	44.5754	347.922	64.8196	93.7907	102.494	mRNA-capping enzyme
AM587_10004900	0	0	313.76	298.169	0	109.493	69.3209	59.7442	157.45	hypothetical protein
AM587_10016615	47.6941	192.292	159.625	163.361	70.2698	154.258	56.7435	120.466	42.4473	Zinc metalloproteinase nas-4
AM587_10002463	219.474	126.41	113.007	0	242.52	157.744	37.4509	27.6661	81.9124	Aquaporin-3
AM587_10014366	396.903	57.151	51.0912	97.1048	219.29	0	35.745	42.6199	105.402	tRNA (guanine-N(7)-)-methyltransferase
AM587_10000909	0	67.191	60.0667	570.819	85.9381	83.846	45.3422	41.3929	50.2374	hypothetical protein
AM587_10013137	188.348	135.604	48.4902	138.242	34.6877	101.53	121.417	169.275	66.2402	hypothetical protein
AM587_10013136	0	94.4076	84.3975	481.222	0	117.809	69.9242	47.4461	108.233	hypothetical protein
AM587_10010177	171.794	98.9479	66.3423	84.0609	126.556	123.475	101.38	109.883	120.836	E3 ubiquitin-protein ligase AMFR
AM587_10002935	0	0	153.274	116.526	307.006	42.7904	170.447	77.8277	135.029	hypothetical protein
AM587_10014468	53.3428	122.895	41.1992	104.405	98.2402	95.8487	189.38	149.925	144.721	hypothetical protein
AM587_10016857	234.547	78.8036	80.5121	95.6391	201.582	56.1927	78.9343	90.341	83.049	Histone-lysine N-methyltransferase
AM587_10007347	0	0	105.832	201.146	302.829	295.458	27.2791	24.9499	41.3063	DNA-directed RNA polymerase I subunit RPA12
AM587_10011127	0	0	0	0	51.4239	50.172	420.215	300.485	176.359	Cysteine synthase
AM587_10011934	257.264	74.0881	66.2325	41.9609	189.519	215.723	45.1189	35.6327	72.6279	ATP-dependent RNA helicase HAS1
AM587_10016835	308.308	88.7881	79.3739	0	0	221.593	96.451	87.8043	115.067	Trafficking protein particle complex subunit 6B
AM587_10007680	133.839	115.631	0	65.4893	147.893	48.0977	164.309	128.097	188.28	hypothetical protein
AM587_10004279	173.424	83.2389	74.413	226.289	85.1708	83.0974	90.9708	80.4273	94.5987	hypothetical protein
AM587_10010014	0	138.435	247.514	176.411	265.591	0	46.1402	60.5957	56.9279	Dol-P-Man:Man(7)GlcNAc(2)-PP-Dol alpha-1
AM587_10017044	0	0	199.027	378.274	284.75	0	36.6435	25.265	66.5832	Intraflagellar Transport Protein 20
AM587_10007634	111.87	64.4337	115.204	328.437	123.617	120.608	23.8618	35.5159	65.8402	hypothetical protein
AM587_10015005	0	207.172	74.0823	70.401	185.483	103.41	134.69	123.262	90.8738	sel-1 2 protein
AM587_10011552	152.341	43.8718	156.88	223.627	112.225	54.7465	92.4279	75.3915	76.5381	hypothetical protein
AM587_10001448	107.684	248.09	0	0	237.982	116.095	55.1253	170.432	52.556	NADH dehydrogenase
AM587_10006725	0	106.928	191.18	0	273.523	133.432	87.997	82.3408	111.927	Major Facilitator Superfamily (MFS)
AM587_10007125	0	90.9537	121.965	154.539	58.1654	283.747	77.8451	110.589	88.4055	TIP41 protein
AM587_10005698	64.8258	93.3442	116.826	126.88	214.899	116.482	78.9693	72.3347	100.5	hypothetical protein
AM587_10010342	68.1076	88.2627	35.0685	149.967	112.889	36.7137	151.568	192.694	147.627	phospholipid-transporting ATPase DRS2
AM587_10001106	56.1777	161.783	159.092	54.9769	124.153	60.5656	132.076	134.025	98.3824	Sulfate Permease (SulP) Family
novel.456	0	399.904	178.751	67.9473	0	49.903	72.4029	58.3484	153.487	-
AM587_10014647	0	58.1536	207.95	49.4042	74.3792	108.853	181.86	218.252	79.7139	Endoplasmic reticulum oxidoreductin-2
AM587_10001217	466.629	134.382	0	0	171.876	55.8974	54.5581	60.2739	33.4916	hypothetical protein
AM587_10000237	0	0	69.8158	132.693	99.8861	194.909	155.534	144.333	179.066	Adenine phosphoribosyltransferase 1
AM587_10013509	0	0	125.209	118.988	268.708	87.3888	104.89	96.5017	174.534	hypothetical protein
AM587_10002015	0	119.971	35.7502	0	102.296	249.515	129.009	173.1	165.447	hypothetical protein
AM587_10012437	138.122	79.5541	106.678	67.585	152.626	99.2737	112.608	87.7007	130.858	DnaJ subfamily B member 14
AM587_10007337	0	20.022	89.4954	136.077	230.476	99.94	127.205	170.411	100.798	hypothetical protein
AM587_10012780	0	30.819	82.6538	0	0	38.4583	444.863	207.847	167.444	SH3 domain-containing protein
novel.372	217.63	0	280.143	0	320.643	78.2093	16.505	8.12846	49.9841	-
AM587_10003146	0	0	0	229.707	634.021	0	32.636	32.1455	42.679	Exoglucanase 1
AM587_10004559	0	56.7164	101.405	385.466	72.5409	141.55	49.4757	71.719	90.4654	Methyltransferase protein 23
AM587_10013554	282.01	54.143	24.2011	0	34.6248	236.473	101.591	150.535	85.0114	hypothetical protein
AM587_10005250	0	0	242.451	230.403	0	338.433	24.5512	37.3725	94.6289	hypothetical protein
AM587_10008414	201.54	58.0405	207.546	295.849	74.2345	0	33.4354	58.3383	37.6096	hypothetical protein
AM587_10007455	154.614	44.5266	39.8054	378.274	113.9	0	70.3556	75.7949	88.7777	Peptidyl-prolyl cis-trans isomerase B
AM587_10011128	0	120.294	0	0	307.714	150.111	114.836	50.7046	221.855	hypothetical protein
AM587_10007062	202.723	175.144	0	99.1951	149.341	109.279	85.0402	104.111	39.2854	putative transporter
AM587_10006943	0	123.617	36.8365	140.024	52.7024	308.516	96.9839	130.263	73.9405	Mitochondrial Carrier (MC) Family
novel.340	45.4216	65.4037	140.325	22.2254	50.1913	261.17	117.553	71.253	189.084	-
AM587_10013007	0	0	320.548	121.848	91.7224	44.7448	131.018	98.8214	153.707	hypothetical protein
AM587_10017592	80.931	419.524	187.521	0	0	29.0841	71.7354	69.9016	101.071	XRP2 protein
AM587_10012789	0	126.41	0	214.783	161.68	157.744	120.675	49.1841	129.17	Heat stress transcription factor A-1a
AM587_10008936	198.451	171.453	153.274	0	73.0968	0	120.404	97.2846	145.284	Interferon alpha-inducible protein 6
AM587_10010613	266.531	25.5856	22.8727	0	0	63.8553	200.873	248.873	130.083	Beta-glucosidase 26
AM587_10012531	139.8	80.5204	89.9785	68.4058	102.987	226.079	64.277	115.2	71.2408	hypothetical protein
AM587_10017391	0	0	0	117.335	88.3253	517.051	73.8808	45.9014	113.592	hypothetical protein
AM587_10015773	269.069	0	69.2717	329.148	0	48.3476	83.5377	42.7114	113.941	hypothetical protein
AM587_10007501	154.614	89.0531	278.638	0	0	166.691	61.5611	131.378	73.2416	Serine/threonine-protein phosphatase 6 regulatory ankyrin repeat subunit B
AM587_10015964	0	206.455	46.1412	263.09	66.0147	64.4077	104.491	91.2062	113.199	E3 ubiquitin-protein ligase complex slx8-rfp subunit slx8
AM587_10016673	271.182	0	209.447	0	0	0	173.529	78.4971	221.886	hypothetical protein
AM587_10004888	97.1779	27.9857	137.601	95.1008	71.5882	139.691	143.484	128.17	112.992	Autophagy protein 5
AM587_10007838	101.065	145.526	52.0383	148.357	93.0647	90.7991	98.4442	131.645	92.8484	DNA-directed RNA polymerase
AM587_10007517	339.645	0	131.162	0	156.379	61.0289	80.4956	105.45	78.0079	hypothetical protein
AM587_10017429	0	117.916	0	0	0	0	389.131	184.473	258.613	hypothetical protein
AM587_10013360	134.012	115.781	69.0029	32.787	123.404	72.2399	138.795	131.078	132.736	Serine/threonine-protein phosphatase
AM587_10012807	152.341	197.423	98.0501	111.813	140.281	0	107.953	83.5708	53.5767	Poly(A) polymerase gamma
AM587_10010183	127.262	73.2993	32.7637	62.2711	0	91.4684	205.096	150.322	200.949	hypothetical protein
AM587_10005014	0	81.5104	145.736	0	208.506	0	186.481	88.5359	231.586	hypothetical protein
AM587_10010442	118.662	85.4319	76.3735	29.0313	131.122	63.965	150.738	139.331	147.34	hypothetical protein
AM587_10017094	131.295	132.338	152.108	96.3664	72.5409	23.5917	111.398	115.854	106.485	hypothetical protein
AM587_10011490	0	136.223	30.4448	115.728	217.788	169.989	99.7741	76.7425	93.3635	hypothetical protein
AM587_10010043	0	97.1753	0	0	0	0	402.255	325.317	113.828	hypothetical protein
AM587_10012438	0	44.794	160.178	76.1092	114.584	223.589	93.6335	78.4287	142.897	Embryonic stem cell-specific 5-hydroxymethylcytosine-binding protein
AM587_10002348	348.793	0	0	0	64.2365	188.018	107.463	92.8205	132.681	Carboxy-terminal domain RNA polymerase II polypeptide A small phosphatase 1
AM587_10010832	0	80.4119	107.829	204.941	154.272	150.516	64.1904	71.0474	100.204	DNA-directed RNA polymerase III subunit RPC5
AM587_10017570	52.0038	164.739	13.3884	25.4461	76.6195	74.7543	228.503	166.313	131.384	Phosphatidylinositol 3
AM587_10011669	83.9478	145.054	129.674	164.307	0	120.673	74.0116	159.908	55.4321	Lysosomal Pro-X carboxypeptidase
AM587_10002958	0	216.703	161.438	0	230.972	45.0698	83.2243	122.96	72.0109	isoprenylcysteine alpha-carbonyl methylesterase ICMEL1
AM587_10013942	0	66.2951	59.2658	56.3208	339.169	82.7281	111.299	117.149	99.135	hypothetical protein
AM587_10003803	0	151.436	169.223	64.3258	290.532	47.2432	47.9807	116.615	43.403	Apoptosis-inducing factor B
AM587_10007913	0	352.009	157.343	74.7621	0	54.908	81.8372	92.0207	116.242	DNA repair protein RAD51
novel.475	381.787	0	98.291	0	0	274.405	54.29	48.1267	71.2457	PF03645:Tctex-1 family
AM587_10010055	0	86.4719	0	73.4619	55.2993	53.9531	338.735	157.71	161.633	Coproporphyrinogen III oxidase
AM587_10008729	75.8358	185.636	78.0955	92.7685	181.565	54.5061	78.9016	89.3997	88.7208	Phosphoribosylformylglycinamidine synthase
AM587_10009747	0	150.165	44.7477	255.145	192.063	62.4625	75.7955	92.509	52.3952	hypothetical protein
AM587_10003962	404.655	0	208.356	0	149.049	0	47.9515	24.56	87.1304	hypothetical protein
AM587_10007683	0	208.621	186.501	177.233	0	0	127.048	128.521	93.589	hypothetical protein
AM587_10006377	0	0	119.061	0	0	498.585	59.1858	97.1605	146.047	hypothetical protein
AM587_10014370	174.397	100.447	0	42.6673	0	62.6728	245.098	134.345	160.218	WD repeat
AM587_10009538	54.9266	94.9082	84.845	26.8763	263.009	98.6947	99.4543	97.1903	99.3453	Serine/threonine-protein kinase hippo
AM587_10003344	0	54.8397	98.0501	0	210.422	410.599	42.423	38.2292	60.1371	hypothetical protein
novel.135	89.7675	51.7033	92.4424	175.697	99.1937	129.039	92.3328	26.8225	157.207	-
AM587_10014273	0	150.671	134.695	0	96.3548	141.014	89.2769	136.788	163.348	Origin recognition complex subunit 4
AM587_10011801	0	0	100.262	381.118	143.446	0	77.53	109.093	100.626	hypothetical protein
AM587_10012527	0	88.2627	78.9042	599.866	0	0	33.4128	31.4798	79.1907	Mitochondrial import inner membrane translocase subunit TIM22
AM587_10012444	0	0	0	99.7809	600.89	0	55.0951	35.226	120.016	hypothetical protein
AM587_10010009	0	175.901	94.3501	119.549	0	87.8011	156.919	120.341	156.068	RecA protein
AM587_10017026	164.536	142.151	93.1912	48.3056	96.967	47.3032	111.525	96.3293	109.59	Myotubularin protein
AM587_10015440	63.0887	109.011	32.4843	30.8701	139.427	45.3443	195.572	182.029	111.391	TFIIH basal transcription factor complex helicase XPB subunit
AM587_10017573	237.959	22.8429	81.6834	38.8122	116.865	114.02	122.568	57.03	117.277	Beta-secretase 2
AM587_10017596	0	43.2359	19.3258	110.193	193.548	53.9531	165.098	162.967	160.556	Acetyl-coenzyme A synthetase 1
AM587_10014953	346.46	99.7753	133.794	84.7637	0	0	116.597	53.3787	72.1133	E3 ubiquitin-protein ligase Topors
AM587_10003250	116.395	0	0	56.9536	128.617	41.8288	310.062	127.704	125.311	COBW domain-containing protein 2
novel.225	87.9884	0	181.221	43.0538	129.637	221.342	57.1377	48.0631	137.672	PF11510:Fanconi Anaemia group E protein FANCE
AM587_10014363	63.9455	73.6612	115.239	93.868	94.2136	91.9201	124.271	111.059	137.688	hypothetical protein
AM587_10003466	0	0	216.826	0	310.216	0	103.794	125.826	145.076	hypothetical protein
AM587_10008603	0	25.8069	92.2824	43.8484	198.044	161.019	126.154	103.757	150.503	M96 mating-specific protein family
AM587_10004330	107.908	0	111.123	0	79.4927	38.7788	184.645	212.098	165.741	Cytochrome P450 86A2
AM587_10004327	237.596	136.848	20.3896	77.5057	145.858	0	95.3516	105.381	80.7178	Vacuolar protein sorting-associated protein 33A
AM587_10006578	0	0	40.4085	307.204	173.439	112.811	78.8613	86.4696	99.135	hypothetical protein
AM587_10015432	82.2156	47.3537	42.3327	40.2291	90.8488	236.366	110.675	156.225	90.8738	Vacuolar protein-sorting-associated protein 33
AM587_10016308	0	65.1371	0	221.348	83.3112	162.566	87.9124	146.783	129.871	Coiled-coil domain-containing protein 43
AM587_10013968	0	173.447	77.528	294.702	0	108.22	78.5066	56.2376	108.069	hypothetical protein
AM587_10005746	0	0	136.767	129.971	97.8372	286.367	61.6927	62.0056	122.012	Flavohemoprotein
AM587_10013099	412.716	178.284	106.253	0	76.009	0	32.2784	43.3545	47.3952	hypothetical protein
AM587_10013816	75.6143	195.982	38.9338	36.9991	111.406	108.694	121.86	100.259	106.371	hypothetical protein
AM587_10003204	0	72.7629	130.096	0	0	544.795	44.3118	48.3644	54.4034	Chloride conductance regulatory protein ICln
AM587_10015933	0	0	39.5692	75.2058	56.612	165.702	134.048	332.236	90.457	2OG-Fe(II) oxygenase superfamily protein
AM587_10009748	100.574	173.783	103.571	147.637	37.0452	144.573	70.5548	61.0424	54.8611	U3 small nucleolar RNA-associated protein 15
AM587_10006123	174.986	75.5899	270.3	85.6228	64.4536	0	72.1605	64.5403	85.4035	serine/threonine-protein kinase drkA
AM587_10008622	45.4748	196.441	140.49	66.7542	217.75	98.0535	32.5481	23.3542	70.4999	Elongation factor 3
AM587_10010603	369.97	106.546	0	181.031	0	66.4779	39.4572	50.0917	77.0067	hypothetical protein
AM587_10011120	0	122.769	219.503	312.893	78.5113	0	29.2997	44.7818	82.6125	hypothetical protein
AM587_10017350	0	0	159.698	303.525	114.241	0	99.9688	82.538	129.113	N-terminal acetyltransferase A complex subunit nat1 protein
AM587_10007679	0	328.348	41.9334	79.6992	119.989	58.534	67.1683	104.181	88.8474	U2 small nuclear ribonucleoprotein A'
AM587_10011009	0	220.984	230.478	62.5787	0	91.9201	107.904	81.8015	91.7917	Drug/Metabolite Transporter (DMT) Superfamily
AM587_10005458	438.948	126.41	56.5034	0	0	78.8721	42.6524	42.0114	100.815	hypothetical protein
AM587_10000250	0	168.547	301.352	0	107.787	210.326	38.838	20.4934	37.8057	Cytochrome P450 86A2
AM587_10011337	83.273	167.869	21.4386	40.7466	92.0173	0	302.35	78.145	99.2147	hypothetical protein
AM587_10007689	102.161	147.105	184.11	49.9889	75.2594	183.568	43.0977	51.0354	48.3943	M96 mating-specific protein family
AM587_10014998	47.4321	136.597	146.536	185.673	87.3546	34.0913	76.6662	95.2229	74.896	E3 ubiquitin-protein ligase HERC2
AM587_10006800	390.912	56.2883	0	95.6391	0	140.482	69.4844	87.6034	42.0856	Thiamin pyrophosphokinase 1
AM587_10009818	167.083	48.1174	129.047	81.756	0	0	179.778	108.43	167.89	hypothetical protein
AM587_10012181	0	177.576	277.809	0	113.561	110.797	55.5324	60.4555	86.3006	hypothetical protein
AM587_10009730	90.7107	104.493	93.4137	44.3859	33.412	65.1973	239.492	126.205	84.6381	Sestrin-1
AM587_10002941	0	38.7439	69.2717	65.8295	396.431	0	135.191	130.018	46.3489	bZIP transcription factor 1
AM587_10004708	0	0	45.7455	130.417	556.313	0	45.0596	39.4049	62.4908	rhamnogalacturonate lyase A
AM587_10011013	0	0	103.773	197.232	0	289.709	69.7368	85.6256	133.08	RING finger and CHY zinc finger domain-containing protein 1
AM587_10017075	107.908	31.0758	138.904	264.004	79.4927	116.336	41.4301	51.3871	46.4696	Glutamyl-tRNA(Gln) amidotransferase subunit A
AM587_10004558	0	115.185	411.886	0	0	143.736	41.7085	49.4848	114.828	Transcription elongation factor A protein 1
AM587_10016671	0	73.8436	165.035	125.467	94.4468	276.443	39.5006	67.6383	33.1268	Regulator of microtubule dynamics protein 1
AM587_10006203	0	83.8	449.488	0	0	104.572	60.6883	124.987	50.1245	hypothetical protein
AM587_10012207	113.962	164.097	205.377	167.289	0	61.4318	50.7769	42.0328	65.4357	hypothetical protein
AM587_10011521	139.989	40.3146	0	68.4983	103.126	452.769	17.2522	20.2607	28.1329	hypothetical protein
AM587_10009950	92.3277	106.356	190.158	90.3542	68.0152	66.3594	94.9662	52.5887	107.352	hypothetical protein
AM587_10009411	69.618	140.342	125.462	0	76.9284	225.167	67.6477	78.9821	83.945	Reticulocyte-binding protein 2 a
AM587_10007063	176.778	381.819	45.5113	0	0	158.821	40.6393	46.2185	15.2255	Multidrug and toxin extrusion protein 1
AM587_10004706	0	0	113.584	259.056	260.01	63.4202	61.0642	52.7312	53.1985	hypothetical protein
AM587_10004721	0	121.148	54.1515	180.112	116.213	37.7946	122.382	154.177	76.2384	FACT complex subunit spt16
AM587_10009861	261.595	0	67.3475	0	0	376.037	55.7981	48.8529	52.5716	hypothetical protein
AM587_10014082	0	86.0562	128.219	194.957	73.3779	178.979	79.3191	76.7319	44.3248	hypothetical protein
AM587_10013011	307.394	0	39.5692	75.2058	113.224	55.2339	99.0789	118.399	52.9505	Arrestin domain-containing protein A
AM587_10013965	81.44	70.3604	41.9334	0	149.986	29.267	205.365	141.443	140.285	kinase protein
AM587_10011528	0	178.106	179.124	0	85.425	166.691	103.335	69.6591	77.6804	cAMP-specific 3'
AM587_10014642	0	68.7392	215.078	175.191	131.877	42.889	61.095	72.9923	87.3713	TBC1 domain family member 20
AM587_10015535	112.355	64.7132	57.8517	164.931	82.769	161.508	60.7122	72.3892	77.4157	protein phosphatase 2C 71
AM587_10014086	0	67.9253	72.8678	161.576	139.004	67.8099	140.197	98.6668	106.313	Arylsulfatase K
AM587_10008409	0	0	233.944	0	0	217.706	103.373	192.326	104.353	hypothetical protein
AM587_10017554	0	0	49.025	186.356	140.281	239.516	49.1926	49.3423	136.675	hypothetical protein
AM587_10006986	201.54	0	51.8864	0	148.469	0	204.434	113.854	130.187	uncharacterized protein
AM587_10005439	0	57.151	153.274	97.1048	0	213.952	91.2438	109.329	128.192	hypothetical protein
AM587_10002201	113.463	49.0134	160.66	83.2783	125.377	40.7751	104.874	90.0541	81.4362	myosin light chain kinase
AM587_10014160	0	185.874	83.0829	157.909	118.868	115.974	55.8329	70.8139	60.2222	putative RNA pseudouridine synthase
AM587_10007356	0	58.9581	368.947	300.526	0	73.5724	11.6448	16.2489	17.6327	Pectate lyase
AM587_10004231	0	90.5854	134.968	256.522	38.6199	75.3596	75.542	82.7285	91.8103	Glycoside-Pentoside-Hexuronide (GPH):Cation Symporter Family
AM587_10011928	0	0	160.66	305.354	114.929	0	93.1761	109.257	62.7059	TIMELESS-interacting protein
AM587_10015944	0	0	272.139	310.339	77.8704	75.9748	34.071	26.6498	48.5559	Smad nuclear-interacting protein 1
AM587_10008264	0	0	116.631	369.451	0	162.803	48.6729	34.546	112.719	Neuroguidin
novel.452	130.908	25.1329	146.043	106.758	80.3633	125.451	63.4979	63.766	101.474	-
AM587_10011927	299.398	86.222	154.16	0	0	0	119.208	93.6535	90.253	Elicitin protein RAL13F
AM587_10001392	56.7937	163.557	131.594	83.3696	20.9191	163.279	76.9916	36.5915	109.244	arginine N-methyltransferase 7 protein
AM587_10013117	0	133.182	79.3739	0	0	0	290.814	137.464	201.368	Phosphatidylinositol 3
AM587_10006591	0	76.691	154.259	195.458	98.0887	143.551	35.6591	61.8542	76.4538	RER1 protein
novel.442	0	197.133	234.975	111.649	168.09	81.9992	7.57084	7.45706	32.7539	-
AM587_10015013	413.539	59.5465	133.082	0	0	37.1533	47.0441	94.6049	54.9101	Glutathione reductase
AM587_10008015	0	88.2627	157.808	0	338.667	110.141	43.5819	52.9432	48.3943	UDP-N-acetylglucosamine transferase subunit ALG13
AM587_10017562	0	29.4791	52.7068	50.0877	113.112	0	263.464	138.116	192.49	hypothetical protein
AM587_10005496	0	0	0	311.794	234.706	163.566	38.8331	40.7995	49.6546	Folate-Biopterin Transporter (FBT) family
AM587_10000315	0	0	0	70.5971	0	0	248.931	381.93	136.69	arabinogalactan endo-beta-1
AM587_10008443	289.362	0	148.992	0	0	207.976	75.4365	58.0913	58.1518	Anaphase-promoting complex subunit 10
AM587_10013510	94.5179	0	121.668	92.4977	208.886	67.9337	80.1945	94.4341	77.3362	Asparagine--tRNA ligase
AM587_10004001	110.204	95.2111	42.5579	107.848	162.368	99.0097	83.5784	94.6707	41.1305	Histone-lysine N-methyltransferase NSD3
AM587_10015885	237.052	34.1336	152.572	0	43.6573	85.1891	92.1371	84.1119	105.487	hypothetical protein
AM587_10006804	304.681	0	0	0	112.225	109.493	96.7604	69.7016	139.955	hypothetical protein
AM587_10010612	0	53.0833	47.4548	0	33.9471	66.2414	169.499	366.175	95.2543	Beta-glucosidase 25
AM587_10016669	0	0	255.456	97.1048	73.0968	142.635	95.0064	64.8564	102.553	hypothetical protein
AM587_10011547	83.9478	48.3514	43.2247	82.1535	123.684	0	126.536	225.361	96.4036	hypothetical protein
AM587_10015788	0	129.708	115.955	0	165.898	0	134.498	140.887	142.237	hypothetical protein
AM587_10012068	68.6947	138.481	35.3709	67.2264	75.9082	24.6868	165.085	134.702	117.345	putative glycosyl hydrolase
AM587_10016625	0	281.442	251.6	0	0	0	88.0136	93.5349	112.228	hypothetical protein
AM587_10012074	0	0	235.32	149.084	0	218.986	67.8767	89.6163	65.6041	hypothetical protein
AM587_10005832	68.4677	98.5883	61.6944	117.257	75.6573	98.4207	122.188	97.6557	86.4893	SWR1 complex bromodomain subunit bdf1
AM587_10002530	247.827	71.3703	63.8029	0	91.2835	0	164.458	94.8775	92.4944	hypothetical protein
AM587_10004993	236.511	68.1114	121.779	0	0	0	104.258	135.818	159.567	COMM domain-containing protein 3
AM587_10005645	0	142.061	177.797	96.5499	145.358	0	106.155	65.407	92.054	hydroxyproline N-acetylglucosaminyltransferase
AM587_10001942	244.32	70.3604	62.9001	0	179.984	87.8011	52.1133	57.0334	70.1427	hypothetical protein
novel.140	105.85	60.9662	272.51	103.587	38.9883	38.0391	45.1554	63.75	95.7247	PF07969:Amidohydrolase family
novel.450	103.557	134.203	79.9822	0	19.0719	167.469	58.9031	97.4217	163.518	-
AM587_10011933	64.1037	18.4609	115.524	188.201	141.67	69.1107	69.8857	73.624	82.817	Meiotic recombination protein DMC1
AM587_10009410	0	0	0	179.747	135.307	264.026	80.096	68.6019	94.9165	Histone H2A
AM587_10007905	184.327	53.0833	94.9097	180.387	67.8941	0	61.1595	95.5239	84.6705	Nicotinamidase
AM587_10006551	108.587	156.356	139.778	159.398	119.989	39.0227	46.8376	22.8134	28.0571	Glycoside-Pentoside-Hexuronide (GPH):Cation Symporter Family
AM587_10015941	0	73.4798	65.6887	0	187.963	275.081	55.6332	75.0481	87.903	hypothetical protein
AM587_10003038	83.4071	96.0799	150.312	122.437	61.4437	29.9739	94.8837	85.2802	96.9799	hypothetical protein
AM587_10010455	0	68.2673	183.087	0	87.3147	42.5946	87.0808	232.968	119.098	Carboxypeptidase B2
AM587_10007677	255.152	146.96	164.222	62.4245	0	45.8469	41.7249	45.2671	58.602	TGACG-sequence-specific DNA-binding protein TGA-1B
AM587_10017032	0	49.5562	88.6034	0	0	61.8399	203.098	253.873	163.029	hypothetical protein
AM587_10015870	135.769	97.7484	17.4768	199.3	50.0085	73.1867	68.8591	123.922	53.5953	Anoctamin-10
AM587_10014462	0	105.416	47.1195	223.89	67.4143	0	116.683	117.066	141.872	Gamma-interferon-inducible lysosomal thiol reductase
AM587_10014373	0	16.0564	57.4158	327.376	205.363	140.255	31.4487	16.3991	24.8104	hypothetical protein
AM587_10007541	86.3264	99.4427	88.8987	126.722	95.3913	124.092	69.9708	58.8433	69.3945	CWF19 protein 1
AM587_10002942	0	76.4944	34.1918	194.957	146.756	47.7278	92.539	141.993	83.8835	bZIP transcription factor 1
AM587_10017574	117.718	33.9009	121.226	115.202	108.399	126.912	62.2149	78.8669	54.0737	hypothetical protein
AM587_10012814	0	46.4685	41.5415	315.818	118.868	0	108.606	78.3473	108.863	E3 ubiquitin-protein ligase
AM587_10015556	0	77.6896	69.4521	396.006	0	0	93.3456	61.7149	120.046	hypothetical protein
AM587_10003136	131.129	0	33.759	64.1629	241.497	0	73.3427	189.172	84.704	hypothetical protein
AM587_10015010	0	111.316	298.541	0	284.75	0	27.4826	23.4603	72.1318	hypothetical protein
AM587_10012073	0	211.58	94.5731	269.621	67.6534	66.0065	23.5064	36.016	47.4583	hypothetical protein
AM587_10004369	0	139.406	83.0829	78.9544	0	0	164.439	125.808	224.675	hypothetical protein
AM587_10017008	109.505	63.0715	140.96	53.5822	0	39.3527	132.358	130.88	146.188	Amino Acid/Auxin Permease (AAAP) Family
AM587_10016708	352.953	152.467	45.4338	0	65.0026	31.7101	51.0263	66.7379	49.3986	Lysosomal Pro-X carboxypeptidase
AM587_10016751	149.267	0	0	73.0385	164.942	53.6421	122.402	102.443	147.845	Lysosomal thioesterase PPT2-B
novel.216	57.9588	50.0737	89.5288	28.36	192.135	166.629	78.2963	63.3193	86.5259	PF00628:PHD-finger
AM587_10015026	59.1952	68.1893	121.918	28.965	109.019	63.8188	142.537	107.231	111.314	Serine/threonine-protein kinase YPK2/YKR2
AM587_10005601	205.811	39.5136	17.662	234.981	50.5384	123.27	40.6476	56.3717	42.3458	hypothetical protein
AM587_10007690	293.461	0	37.7757	0	216.184	105.461	50.7715	39.7328	67.4006	M96 mating-specific protein family
AM587_10011555	177.993	102.518	114.56	43.547	0	63.965	145.535	65.2337	97.091	Calcium-dependent protein kinase 2
AM587_10013523	86.3264	74.582	111.123	126.722	63.5942	93.0691	68.7432	101.162	83.0256	Branchpoint-bridging protein
AM587_10010326	232.616	55.8249	59.8869	75.8813	57.1205	13.9325	138.192	81.271	93.4956	Phosphatidylinositol 4-kinase
AM587_10013526	100.967	116.307	51.9876	49.4042	185.948	145.137	57.9082	42.8963	56.5244	Tetratricopeptide repeat protein 38
novel.488	120.783	69.5674	101.061	103.426	88.9775	75.96	80.0083	78.8059	87.5571	PF03399:SAC3/GANP family
AM587_10003923	65.234	75.1456	67.1779	63.8397	120.14	46.8862	131.104	112.079	123.607	CCR4-NOT transcription complex subunit 4
AM587_10005008	275.51	185.133	94.5731	134.81	0	0	40.9186	24.4394	48.7766	Zinc (Zn2)-Iron (Fe2) Permease (ZIP) Family
AM587_10015764	0	102.518	45.8241	43.547	229.464	127.93	86.4774	69.8042	98.3685	hypothetical protein
AM587_10017099	0	309.148	69.0923	0	98.8511	96.4447	129.752	50.1185	50.0812	Ribosomal protein L11 methyltransferase
AM587_10006583	98.0981	113.003	50.5106	48.0007	0	70.5069	155.77	143.353	123.919	EH domain-containing protein 4
AM587_10013811	0	71.0305	63.4991	0	181.698	177.275	94.6973	104.789	109.757	REVEILLE 3 protein
AM587_10004227	129.814	0	233.944	0	0	93.3024	167.366	95.759	81.9914	hypothetical protein
AM587_10002258	247.827	71.3703	0	242.53	0	0	116.295	67.1084	56.9196	hypothetical protein
AM587_10014283	179.847	258.965	92.6029	0	66.2439	0	69.0501	62.9744	72.286	hypothetical protein
AM587_10017421	0	0	210.55	66.6957	100.412	0	116.941	82.0921	225.01	tRNA-dihydrouridine synthase 2
AM587_10009479	0	95.0089	0	0	0	177.839	154.813	304.973	68.6684	hypothetical protein
AM587_10013026	204.727	0	158.12	50.0877	113.112	36.7862	81.5137	27.2408	127.837	hypothetical protein
AM587_10007518	0	41.2055	110.509	140.024	0	154.258	122.078	98.8664	131.45	Cytochrome Oxidase Biogenesis (Oxa1) Family
AM587_10008624	0	0	37.0411	0	0	206.82	277.564	88.668	187.944	Chromatin modification-related protein YNG2
AM587_10014947	0	147.395	105.414	100.175	94.2601	73.5724	94.3715	95.8207	85.2248	5'-3' exoribonuclease 3
AM587_10001944	0	194.178	63.1234	239.947	45.1556	66.0846	61.5958	91.8637	33.4361	RAN GTPase-activating protein 2
AM587_10013552	0	0	68.9138	130.979	49.2978	0	157.33	109.976	278.577	nitronate monooxygenase
AM587_10007529	0	109.278	146.536	92.8365	69.8837	136.365	61.1531	87.6936	89.8752	Mitochondrial metalloendopeptidase OMA1
AM587_10007129	224.548	129.333	38.5399	0	110.279	26.8986	82.665	98.5459	81.6575	Major Facilitator Superfamily (MFS)
AM587_10009871	181.104	156.466	46.6252	177.233	0	0	109.021	49.0408	72.7915	hypothetical protein
AM587_10009737	0	119.971	107.25	67.9473	204.593	49.903	65.1626	83.6327	93.6866	Gluconolactonase
AM587_10009633	327.822	0	0	0	241.497	0	62.1548	38.2629	122.35	Bis(5'-adenosyl)-triphosphatase
AM587_10013837	0	54.2415	145.471	0	138.751	203.06	75.8854	63.3133	110.851	hypothetical protein
AM587_10006326	0	68.5812	122.619	174.789	87.7161	42.7904	110.621	69.489	114.518	hypothetical protein
AM587_10014757	0	45.4307	40.6136	25.7303	19.3688	75.5891	194.665	316.455	72.4642	polyamine oxidase 4
novel.5	0	0	0	547.001	205.88	0	5.29881	31.3151	0	-
AM587_10016653	729.519	0	0	0	0	0	10.3737	20.4356	26.18	Ankyrin repeat domain-containing protein 12
AM587_10008848	146.481	168.738	98.0501	43.0051	118.7	63.1691	45.4085	38.2976	63.5014	ABC transporter G family member 31
AM587_10006061	153.868	60.9285	79.2265	47.056	85.0126	41.4716	103.839	122.662	90.5578	COPII coat assembly protein sec16
AM587_10010761	0	54.6388	146.536	0	69.8837	68.1825	190.654	109.838	144.345	Ubiquitin carboxyl-terminal hydrolase 11
AM587_10014950	0	257.179	229.911	0	82.2339	160.464	11.6406	26.0584	16.024	C-factor
AM587_10014436	351.158	0	135.608	85.9131	64.672	0	46.6056	48.3644	50.4076	hypothetical protein
AM587_10009051	148.412	128.221	76.4173	72.6199	0	53.3347	135.77	74.1402	93.738	hypothetical protein
AM587_10001955	219.164	42.0773	37.6158	107.24	80.726	52.5073	93.149	54.913	94.381	hypothetical protein
novel.264	126.366	60.6522	43.377	20.6108	77.5749	166.51	85.4532	141.199	59.2553	PF00550:Phosphopantetheine attachment site|PF13193:AMP-binding enzyme C-terminal domain|PF00501:AMP-binding enzyme|PF07993:Male sterility protein|PF00975:Thioesterase domain
AM587_10010457	0	27.521	0	0	211.198	68.6857	125.021	241.376	107	hypothetical protein
AM587_10009735	42.1962	115.443	70.612	51.6178	108.797	30.328	138.207	135.834	87.2227	Recoverin family protein
AM587_10011116	0	105.79	236.433	179.747	67.6534	66.0065	47.0129	38.5886	36.912	Vesicle transport protein USE1
AM587_10011871	120.736	34.7702	31.0835	59.0778	44.4715	0	122.47	219.838	145.583	Acetate kinase
AM587_10017089	0	51.2591	91.6482	87.094	131.122	63.965	142.582	91.4103	114.976	hypothetical protein
AM587_10008633	229.524	44.0662	39.3938	0	0	82.4837	129.465	140.378	108.726	Autophagy-related protein 7
AM587_10014636	0	0	0	314.837	236.997	115.614	32.0233	40.554	32.3266	hypothetical protein
AM587_10009414	0	206.353	158.12	100.175	37.7041	73.5724	42.6977	53.5258	99.9187	Equilibrative Nucleoside Transporter (ENT) family
AM587_10017037	0	43.6152	77.9814	148.213	111.569	108.853	84.7087	87.6781	108.701	Leucyl/phenylalanyl-tRNA--protein transferase
AM587_10003202	0	46.6138	83.3426	0	119.239	232.673	96.6702	86.9047	104.556	hypothetical protein
AM587_10003757	0	393.688	117.315	0	55.948	54.586	49.6783	34.7486	63.2313	Rho GTPase-activating protein gacA
AM587_10011931	251.436	144.819	129.464	123.031	0	0	34.5623	34.0429	50.53	La-related protein 7
AM587_10012786	0	244.531	72.8678	138.494	208.506	0	34.8814	31.7143	36.5662	hypothetical protein
AM587_10009972	0	0	0	0	168.834	494.172	19.554	38.5203	46.0583	LYR motif containing protein 1
AM587_10013002	151.894	0	0	74.3236	55.948	218.344	74.8774	81.5528	109.019	hypothetical protein
AM587_10006946	0	22.8429	61.2625	116.437	58.4326	28.5051	145.126	178.496	154.851	Zinc-binding alcohol dehydrogenase domain-containing protein 2
AM587_10003922	0	183.398	109.302	207.741	0	76.2862	57.3531	55.5001	76.1796	hypothetical protein
AM587_10011543	142.688	164.368	73.47	139.638	52.5572	0	48.0202	37.972	104.46	hypothetical protein
AM587_10007907	0	87.6147	19.5812	111.649	56.0301	81.9992	156.464	96.5867	151.76	E3 ubiquitin-protein ligase UPL1
AM587_10017061	38.1975	143.004	157.343	93.4526	84.4171	68.635	50.1524	60.8121	65.2493	Rap-GAP domain-containing protein
AM587_10004187	0	93.8139	0	159.398	179.984	175.602	37.0584	56.273	56.1142	WW domain-containing oxidoreductase
AM587_10011122	88.3888	101.818	45.5113	0	0	158.821	105.578	184.874	72.3212	hypothetical protein
AM587_10007134	206.084	19.783	88.4271	67.2264	75.9082	98.7471	60.8895	68.9545	69.0264	hypothetical protein
AM587_10007422	101.96	88.089	183.747	0	37.5556	73.2828	104.874	81.4006	83.4257	hypothetical protein
AM587_10002238	0	109.411	32.6035	185.9	93.2922	0	159.072	51.4389	121.798	Crinkler (CRN) family protein
AM587_10014454	233.578	84.0834	150.336	57.1462	43.0175	41.9703	54.2506	41.167	47.7793	RAC family serine/threonine-protein kinase
AM587_10004430	0	313.663	124.624	59.2158	0	0	81.4548	99.4407	74.6987	D-threonine aldolase
AM587_10008483	246.647	106.546	31.7496	0	45.4244	132.956	59.0397	84.0619	46.027	hypothetical protein
AM587_10010150	0	0	0	522.564	0	95.9475	44.2933	43.6276	45.9905	hypothetical protein
novel.146	0	55.6582	0	0	142.375	0	240.931	249.04	63.8089	-
AM587_10011012	0	134.382	0	0	343.752	0	95.1081	50.1072	127.268	hypothetical protein
AM587_10009928	151.45	0	116.972	0	167.353	108.853	74.6585	67.8798	63.0464	hypothetical protein
AM587_10014746	0	0	140.861	267.722	67.177	0	83.8543	106.436	83.7761	Pre-mRNA-splicing factor RBM22
AM587_10003249	0	27.2695	134.079	92.6668	122.073	170.145	64.4075	70.734	67.9628	hypothetical protein
AM587_10002540	0	232.463	69.2717	131.659	0	145.043	58.6677	61.5546	50.2113	Apurinic endonuclease-redox protein
novel.58	280.483	0	0	0	103.312	100.797	91.7345	53.6897	116.761	-
AM587_10005639	0	66.8897	59.7974	113.652	342.211	0	40.7351	49.8825	73.351	Hypoxanthine-guanine phosphoribosyltransferase
AM587_10007531	226.183	65.1371	174.692	0	0	162.566	20.37	5.27995	90.9099	hypothetical protein
AM587_10009937	0	84.9937	37.9909	144.412	108.708	159.093	62.2522	96.4531	50.8385	Eukaryotic initiation factor 4A-III
AM587_10011523	0	281.442	0	119.549	89.9918	0	67.1683	67.2995	119.243	PIN2/TERF1-interacting telomerase inhibitor 1
AM587_10012782	135.947	39.1507	69.999	33.2603	50.0742	48.8552	150.464	82.8287	133.676	NLRC3 protein
AM587_10016642	0	0	81.3098	0	116.331	113.499	157.936	168.096	106.54	hypothetical protein
AM587_10005552	310.155	0	0	0	228.482	111.46	35.2831	44.8891	13.3565	Nucleoredoxin protein 2
novel.455	0	0	198.238	75.3549	0	110.687	76.6463	72.6184	210.011	-
AM587_10017096	121.873	35.0974	94.1281	0	0	175.189	93.0056	138.265	85.7227	Mitochondrial amidoxime-reducing component 1
AM587_10004349	208.854	60.1468	107.539	0	76.9284	225.167	21.7793	18.5267	23.9843	hypothetical protein
AM587_10011079	0	505.641	0	0	0	105.163	26.3544	42.353	63.0096	rRNA-processing protein FCF1
AM587_10004197	0	387.143	142.509	77.3874	0	28.418	34.4841	38.0269	34.054	hypothetical protein
AM587_10013944	0	68.4239	0	290.646	218.787	85.3845	22.524	13.3113	42.6326	hypothetical protein
AM587_10008927	0	110.328	177.534	112.475	28.2223	82.6057	54.4774	99.8052	74.7912	2-acylglycerol O-acyltransferase 2
AM587_10008441	199.727	57.5183	68.5594	32.5763	49.0444	95.7009	83.941	72.1114	80.2764	hypothetical protein
AM587_10013127	0	54.0449	72.4718	45.9137	207.372	101.162	68.9389	112.587	76.7758	Vacuolar amino acid transporter 3
AM587_10014368	0	127.491	37.9909	0	0	106.062	180.462	210.13	76.2577	hypothetical protein
AM587_10001912	0	0	52.4993	99.7809	75.1112	0	289.974	77.1164	143.434	hypothetical protein
AM587_10016758	172.079	49.5562	88.6034	84.2005	63.3829	61.8399	70.9618	73.1089	74.1043	Hydroxyacylglutathione hydrolase protein
AM587_10003580	74.4193	32.1474	47.898	163.864	27.4113	133.72	96.1234	68.273	93.4732	Phospholipid-transporting ATPase 3
AM587_10007968	0	144.469	64.5754	61.3665	0	135.209	129.592	105.98	95.4145	hypothetical protein
AM587_10008612	89.3031	411.487	114.955	0	0	32.0928	36.4034	21.6806	29.4841	hypothetical protein
novel.50	0	109.545	146.895	0	70.0548	136.699	64.9088	39.0704	166.54	PF00622:SPRY domain
AM587_10007346	0	0	97.3344	277.493	0	67.9337	103.939	107.672	78.693	hypothetical protein
AM587_10010719	0	36.4704	32.6035	61.9666	139.938	136.532	89.4407	141.9	92.7119	Cystathionine gamma-lyase
AM587_10011651	0	252.393	180.505	0	129.125	62.9909	23.2634	40.5082	42.774	DEAD-box ATP-dependent RNA helicase 25
novel.316	0	110.711	59.3831	75.243	28.32	138.153	111.154	95.4843	112.575	PF01344:Kelch motif|PF00651:BTB/POZ domain
AM587_10004353	0	79.7669	142.618	203.297	51.0114	149.309	33.4789	19.3975	51.6881	Dual specificity protein phosphatase 1
AM587_10006937	0	123.845	123.015	23.3804	105.599	68.6857	112.111	104.626	69.2756	Extracellular signal-regulated kinase 1
AM587_10015514	107.016	123.276	0	52.3644	39.4179	76.9166	112.103	113.416	105.997	Transcription initiation factor IIF subunit alpha
AM587_10017039	386.536	0	99.5135	0	0	0	80.6157	41.5067	122.069	hypothetical protein
AM587_10017007	0	388.448	69.4521	0	0	0	89.5094	85.6452	96.8116	dif-1 protein
AM587_10011687	0	0	68.0348	129.308	97.338	189.937	84.5512	128.314	32.2442	Glyoxylate/hydroxypyruvate reductase A
AM587_10005071	0	28.6854	102.575	97.4783	73.3779	143.183	92.0668	77.197	114.387	Cyclin-dependent kinase E-1
AM587_10006127	0	0	0	269.621	202.96	99.0097	45.7069	24.4394	87.0068	hypothetical protein
AM587_10014080	171.509	98.7841	0	83.9217	126.346	0	104.871	81.6749	61.5491	Zinc finger AN1 and C2H2 domain-containing stress-associated protein 11
AM587_10017003	0	169.184	75.6227	47.9099	0	211.121	71.0081	114.283	39.3542	Regulator of chromosome condensation
AM587_10000421	0	136.223	0	115.728	87.1153	169.989	72.8687	34.2305	112.036	hypothetical protein
AM587_10004110	0	49.7213	44.4494	168.962	127.188	62.0461	80.2005	105.596	89.2215	hypothetical protein
AM587_10009822	83.6766	48.1952	64.6275	122.832	123.284	60.1416	90.0341	51.5678	82.8795	E3 ubiquitin-protein ligase
AM587_10006950	64.5833	130.193	99.7617	126.406	71.365	69.6278	52.0411	72.0641	40.7912	MEI2 3 protein
AM587_10012441	0	53.3682	47.7095	181.355	170.646	99.8953	38.6494	48.0183	85.1249	U3 small nucleolar ribonucleoprotein MPP10
AM587_10011676	112.845	97.4928	58.1038	110.433	0	81.106	104.302	62.6945	97.1912	hypothetical protein
AM587_10009745	0	147.687	88.0186	83.6447	0	0	154.761	119.714	130.053	hypothetical protein
AM587_10016679	0	87.3326	124.916	89.0317	44.6798	65.3881	81.3581	110.717	120.146	Calcineurin subunit A
AM587_10007513	0	0	53.3392	101.377	152.626	223.366	64.8151	38.6915	89.2215	NPP1 protein
AM587_10008231	0	49.5562	44.3017	336.802	0	247.36	22.0226	15.2645	7.41043	hypothetical protein
AM587_10014262	62.0309	71.4558	95.819	151.763	68.5446	44.584	78.7989	90.0678	58.7687	serine racemase
AM587_10010518	101.627	136.579	61.0488	82.8789	12.4776	0	140.659	93.1544	93.3646	WD repeat-containing protein 65
AM587_10013383	158.397	182.464	40.7792	77.5057	29.1716	28.4615	81.0864	69.1448	54.5697	Ankyrin-2
AM587_10013910	0	111.316	99.5135	94.5685	71.1875	138.909	54.0492	82.1111	69.3575	hypothetical protein
AM587_10000824	0	0	138.904	88.0012	0	64.6313	107.411	99.9194	222.021	Catechol O-methyltransferase
AM587_10014421	160.359	92.3616	82.5685	78.4655	59.0658	115.256	35.7246	41.1771	55.2455	DNA repair protein RAD51
AM587_10007798	0	139.081	93.2504	59.0778	133.414	130.167	61.2348	32.6939	71.0583	hypothetical protein
AM587_10003353	225.69	162.488	29.0519	0	166.259	0	49.2093	47.9429	38.8765	hypothetical protein
AM587_10010361	0	0	228.924	108.774	163.762	79.8877	35.2989	46.7038	55.8432	pectin lyase F
novel.417	50.1412	360.997	116.179	0	18.4688	18.0192	60.3678	34.6463	59.7401	PF01363:FYVE zinc finger
AM587_10009406	206.907	99.3103	35.5121	33.7475	25.4038	123.927	59.1712	54.096	80.1925	Dynein intermediate chain 2
AM587_10012532	286.165	0	0	0	0	205.678	61.0388	70.8097	94.4795	hypothetical protein
AM587_10003817	66.9197	38.5437	86.1422	98.2339	73.9467	24.0489	131.003	74.3586	124.879	Poly(A)-specific ribonuclease PARN
AM587_10004325	0	0	0	494.042	0	145.137	25.8433	12.2561	40.5816	Sugar transport protein 10
AM587_10016773	0	37.0134	132.355	0	94.6812	46.1881	164.487	67.8061	175.27	hypothetical protein
AM587_10005196	0	0	264.056	0	0	368.591	12.154	28.7313	44.1691	Phospholipase D
AM587_10011810	0	0	169.87	0	0	118.559	128.229	154.027	146.808	hypothetical protein
AM587_10013274	163.394	109.795	112.175	26.6502	40.1225	19.5729	112.558	63.3161	69.5822	WD repeat-containing protein 16
AM587_10008918	0	0	0	0	0	647.437	19.214	4.2056	45.2573	hypothetical protein
AM587_10014217	0	0	148.165	140.802	105.99	0	114.572	102.103	103.266	Transcription initiation factor TFIID subunit 12
AM587_10010772	397.817	0	0	0	87.9182	57.1853	56.1924	65.3773	50.2528	Cleavage and polyadenylation specificity factor CPSF30
AM587_10013855	0	380.52	102.052	0	0	142.453	37.5783	25.9095	24.6573	hypothetical protein
AM587_10007544	0	192.718	103.371	261.957	0	0	52.6549	27.494	74.9276	Glycerol uptake facilitator protein
AM587_10010266	0	0	53.9871	102.609	0	226.079	174.939	64.6164	90.3052	GTP cyclohydrolase 1
AM587_10000902	393.386	37.763	33.759	64.1629	0	47.1236	36.0498	56.9353	43.2932	Cyclopropane-fatty-acyl-phospholipid synthase
AM587_10008295	203.921	29.363	288.746	49.8905	0	109.924	8.21594	4.76027	17.5633	hypothetical protein
AM587_10004482	0	0	81.8087	0	0	57.0976	264.339	74.1785	234.914	hypothetical protein
AM587_10010821	135.061	58.3432	52.157	99.1305	99.4955	145.61	40.9719	36.2575	43.622	hypothetical protein
AM587_10003295	72.0888	51.9012	18.5592	52.911	132.764	25.9065	103.364	129.241	123.66	ABC transporter G family member 31
AM587_10016859	0	0	61.1689	0	262.545	0	138.523	87.6327	160.299	uncharacterized protein
AM587_10012183	26.1463	143.065	60.5822	63.9686	105.937	65.7732	68.9068	97.1682	77.6916	THO complex subunit 2
AM587_10008028	153.469	44.1967	138.287	75.0944	56.5282	82.7281	46.1926	48.3644	63.887	Glycosylphosphatidylinositol anchor attachment 1 protein
AM587_10001904	0	0	0	320.815	160.998	78.5393	32.1133	39.7935	75.2924	hypothetical protein
AM587_10005462	0	0	101.792	0	436.907	0	58.0982	70.1468	39.7297	hypothetical protein
AM587_10015948	228.679	65.8561	73.5917	83.9217	0	82.1802	58.5326	55.5176	58.2665	DNA cross-link repair protein SNM1
AM587_10015880	0	26.589	142.618	45.1771	34.0076	99.5392	105.032	95.6942	157.715	U6 snRNA phosphodiesterase
AM587_10011940	0	0	148.165	0	169.584	248.184	45.8288	38.1541	56.1765	hypothetical protein
AM587_10014164	41.0426	59.0983	84.5313	40.1654	75.5874	132.745	89.1001	99.8329	83.6599	Structural maintenance of chromosomes protein
AM587_10000917	89.1494	154.042	229.515	87.2439	0	32.0376	35.0731	26.2216	52.4682	serine/threonine-protein kinase drkD
AM587_10007349	0	0	110.509	140.024	0	0	151.919	70.1417	232.091	E3 ubiquitin-protein ligase RING1
AM587_10017593	0	0	238.832	378.274	0	0	19.0546	36.8147	31.0722	Dolichyl-phosphate beta-glucosyltransferase
AM587_10013071	108.133	124.563	55.6777	52.911	119.488	77.7195	51.255	79.7659	32.5966	Transmembrane protein
AM587_10014369	0	105.045	156.512	59.4938	89.5693	87.3888	76.6503	62.4423	64.5774	Drug/Metabolite Transporter (DMT) Superfamily
AM587_10006430	0	75.7178	135.379	128.652	48.422	141.73	66.6745	55.8522	49.0643	hypothetical protein
AM587_10012813	0	170.279	60.8896	0	43.5577	169.989	91.9267	80.6073	83.1784	hypothetical protein
AM587_10010074	85.8969	123.685	110.571	42.0304	94.9167	30.8687	54.5581	110.284	46.8549	hypothetical protein
AM587_10015537	381.553	0	24.5577	93.3494	70.2698	34.2796	23.5112	40.081	31.4932	Zinc finger FYVE domain-containing protein 21
AM587_10014445	0	0	131.377	62.4245	140.972	91.6937	92.5204	102.447	76.9151	Phenylalanine--tRNA ligase
AM587_10000244	0	136.223	182.669	0	0	0	82.9583	163.423	132.406	hypothetical protein
AM587_10017036	0	95.5305	36.6006	46.3758	69.8198	119.21	121.97	100.667	107.479	Ras guanine nucleotide exchange factor M
AM587_10015785	0	0	68.2088	259.277	243.967	0	41.4419	34.6343	49.4408	hypothetical protein
AM587_10016304	114.34	164.64	78.4978	18.6493	84.2307	68.4835	51.3063	61.7455	54.7103	Myotubularin protein
AM587_10002768	0	240.587	0	0	102.571	100.074	113.516	71.5064	67.9555	hypothetical protein
novel.482	0	49.0134	0	83.2783	250.755	122.325	48.4032	68.3352	73.2926	-
AM587_10010604	0	86.7233	155.056	147.351	110.92	108.22	32.83	19.6832	34.582	hypothetical protein
AM587_10009732	0	83.8	187.287	213.576	53.5906	0	68.2743	52.9834	35.5048	Phosphoadenosine phosphosulfate reductase
novel.354	0	41.1676	147.21	69.9476	0	102.744	65.7257	87.4296	180.577	-
novel.207	67.5598	116.737	86.9662	99.1736	49.7694	24.2789	110.48	36.2733	102.799	-
AM587_10015577	0	110.82	99.0699	0	56.6961	82.9739	127.681	125.043	91.6962	hypothetical protein
novel.39	142.688	123.276	73.47	0	52.5572	51.2777	83.8662	31.9764	133.136	-
AM587_10002071	0	61.1328	54.6509	103.87	156.379	152.572	51.3159	66.4019	45.7078	hypothetical protein
novel.402	0	51.7332	184.992	87.8995	0	129.113	74.9307	44.4505	118.618	-
AM587_10013023	372.632	0	95.9339	0	0	133.912	8.83135	20.8767	58.8391	Multifunctional methyltransferase subunit trm112
AM587_10005010	0	85.0745	50.7027	120.458	54.4057	88.4687	111.787	82.5228	97.5331	Dihydrolipoyllysine-residue acetyltransferase component of pyruvate dehydrogenase complex
AM587_10007969	122.739	70.6939	0	0	0	88.2172	86.6854	235.518	86.3321	rhamnose biosynthetic enzyme 2
AM587_10006949	0	197.568	132.465	0	63.173	123.27	44.7124	64.0588	64.011	Nicotinate-nucleotide pyrophosphorylase
AM587_10017565	0	34.33	61.38	87.4949	109.771	149.939	80.8013	79.5869	85.5596	hypothetical protein
AM587_10008093	81.8259	70.6939	21.0661	120.115	120.558	88.2172	85.7157	65.3263	35.2376	Sodium/glucose cotransporter 1
AM587_10011294	0	98.1342	87.729	0	0	0	157.483	295.118	48.9153	hypothetical protein
AM587_10017057	0	115.631	34.4569	196.468	73.9467	0	98.9659	95.604	72.0458	hypothetical protein
AM587_10007152	201.54	116.081	155.659	0	0	72.4273	38.2119	39.5195	63.647	Ribosomal RNA-processing protein 7 A
AM587_10008910	72.4417	104.311	149.201	141.787	26.6829	0	77.9456	41.9383	70.7117	hypothetical protein
AM587_10010049	0	0	138.904	264.004	198.732	0	21.738	34.0062	27.1072	N-acetyltransferase ats1
AM587_10007203	86.9057	150.165	22.3738	85.0482	0	62.4625	98.0399	71.4105	107.285	Dynein assembly factor 1
AM587_10013834	0	53.8498	96.2802	91.4959	0	0	132.062	164.998	144.945	GTP cyclohydrolase-2
AM587_10002866	0	0	0	91.1668	274.507	133.912	76.8328	66.9794	40.1176	Leucine-rich repeat-containing protein 57
AM587_10001772	145.494	83.8	0	0	160.772	52.286	111.032	95.0985	33.4163	Cruzipain
AM587_10015578	225.69	32.4976	0	55.2165	41.5648	40.553	123.558	55.3187	106.91	hypothetical protein
AM587_10004832	90.7107	339.603	70.0603	0	0	32.5986	35.6873	49.9737	62.502	Katanin p60 ATPase-containing subunit A 1
AM587_10014079	0	0	105.832	0	151.415	147.729	97.4252	95.961	82.6125	50S ribosomal protein L35
AM587_10002036	0	249.996	74.4962	141.589	0	0	54.8629	51.3365	107.996	GRB2-associated-binding protein 2
AM587_10009744	86.0396	74.3342	22.1508	42.1003	31.6915	61.8399	100.733	156.26	104.981	hypothetical protein
AM587_10014084	0	0	102.575	389.913	0	0	33.9939	33.483	120.106	hypothetical protein
AM587_10007629	202.327	252.491	69.4521	33.0005	0	48.4735	23.3364	27.079	23.2348	Intraflagellar Transport protein 80
AM587_10011677	156.483	45.0647	120.859	0	115.276	112.47	29.6691	42.3736	56.1566	RKD1 protein
AM587_10005747	0	66.8897	119.595	0	0	333.88	36.3313	53.1357	66.6828	26S proteasome non-ATPase regulatory subunit 10
AM587_10004918	0	14.1791	76.0541	120.458	253.893	53.0812	47.6087	58.6165	51.5936	Isoleucine--tRNA ligase
AM587_10007837	0	73.4798	0	0	0	0	239.465	300.193	62.2646	Alcohol dehydrogenase 1
AM587_10013511	156.72	22.5664	100.868	0	28.8627	84.4803	51.628	76.0952	154.102	DENND6A protein
AM587_10007967	0	111.943	0	0	35.7941	279.382	92.585	85.7492	69.7479	Bacillopeptidase F
AM587_10014222	325.76	234.535	0	0	0	0	30.882	53.2312	30.3952	Carbonic anhydrase
AM587_10012019	0	160.968	47.9669	91.1668	68.6268	0	49.4556	87.8561	168.494	hypothetical protein
AM587_10008794	173.23	49.8876	0	169.527	127.614	0	54.1932	50.1437	49.7333	hypothetical protein
AM587_10005090	57.5509	99.4427	14.8165	140.802	42.3961	103.41	76.3814	76.0395	62.7855	Chromatin assembly factor 1 subunit A
AM587_10017418	0	105.696	35.4335	67.3455	50.6951	82.435	155.701	87.39	88.9054	Inositol hexakisphosphate and diphosphoinositol-pentakisphosphate kinase 1
AM587_10004926	0	51.4359	91.9642	174.789	65.7871	192.557	24.5512	20.0128	51.2767	Avr4 secreted RxLR effector peptide protein
AM587_10015931	258.979	111.873	100.011	0	47.6956	0	44.1921	49.5735	59.481	Cathepsin Z
AM587_10015765	132.132	38.052	0	129.308	0	47.4842	102.088	123.995	98.6293	hypothetical protein
AM587_10005492	75.9099	123.878	65.1432	49.5249	65.2407	72.7458	63.3269	104.431	50.8509	Brefeldin A-inhibited guanine nucleotide-exchange protein 1
AM587_10007756	134.186	212.539	69.0923	65.659	49.4255	24.1112	29.2579	34.4565	52.0074	Sulfatase protein
AM587_10011561	0	83.5653	186.762	283.97	0	0	24.0698	48.0934	43.736	THO complex subunit 6
AM587_10005015	0	82.8689	148.165	140.802	105.99	103.41	15.0035	28.2125	45.4369	hypothetical protein
AM587_10017029	213.152	20.4615	54.8758	139.064	78.5113	51.0667	37.0456	37.1523	37.7366	hypothetical protein
AM587_10017387	0	121.767	81.6417	0	116.806	0	99.7078	128.807	119.872	hypothetical protein
AM587_10014645	152.005	65.6628	48.9171	74.3782	0	40.9695	88.6219	116.742	80.7336	Kinase D-interacting substrate
AM587_10007259	165.747	23.8662	64.0071	40.551	30.5252	89.3463	91.9195	56.1027	104.687	Phosphatidylinositol 4-kinase beta
AM587_10012790	0	0	0	153.138	230.553	0	109.034	86.2084	87.6042	hypothetical protein
AM587_10009710	0	82.4111	147.346	46.6747	0	68.5592	124.79	95.3036	101.326	6-phosphofructo-2-kinase/fructose-2
AM587_10002770	0	101.67	25.9685	123.39	74.3067	54.3734	102.795	91.5956	91.2197	GRIP and coiled-coil domain-containing protein 2
AM587_10010185	79.1985	182.464	101.948	0	87.5149	0	94.2254	70.6238	48.8854	Lipin protein
AM587_10016863	0	0	26.2496	149.671	0	0	174.951	108.058	203.442	Lysine-specific demethylase 5A
AM587_10002932	438.948	0	0	0	0	78.8721	39.5315	45.0854	59.8591	Cortactin-binding protein 2
AM587_10013003	0	62.8059	84.2199	53.3565	80.3295	156.748	56.8553	89.0922	78.2645	hypothetical protein
AM587_10011080	0	99.1123	0	84.2005	190.149	61.8399	57.9114	84.3564	83.9848	CD2 antigen cytoplasmic tail-binding protein 2
AM587_10007685	0	167.131	37.3524	70.9926	53.4405	156.419	67.3953	37.2555	70.8107	hypothetical protein
AM587_10012072	0	63.7453	156.713	27.0773	61.1483	59.6597	100.723	91.7166	99.2939	Serine/threonine-protein phosphatase
AM587_10016762	196.569	141.522	0	0	144.806	70.6407	25.1568	50.0163	31.0385	Nucleoporin protein amo1
novel.191	0	49.4466	176.815	168.029	0	61.7033	48.831	48.8988	105.981	-
AM587_10005646	0	74.9568	234.532	0	0	0	132.626	142.784	74.7249	hypothetical protein
AM587_10016746	0	0	147.618	0	70.3995	68.6857	140.422	53.5399	178.333	Heat shock 70 kDa protein 18
AM587_10007154	50.2384	57.8716	142.272	73.7469	37.0092	72.2166	73.1058	74.3526	77.885	Ankyrin repeat domain-containing protein 50
AM587_10012937	115.874	33.37	89.4954	56.6988	128.042	41.6417	56.572	73.5744	63.2069	Histone-binding protein RBBP4
AM587_10009049	0	128.258	68.7952	130.753	114.83	16.005	55.0976	65.9136	78.6346	hypothetical protein
AM587_10014426	71.8389	41.377	55.4847	17.5758	171.995	51.6333	68.7841	137.513	41.7646	Sterol 3-beta-glucosyltransferase
AM587_10015960	21.8363	106.905	78.7046	42.7392	88.4742	78.4731	66.0356	107.556	63.3177	CCR4-NOT transcription complex subunit 1
AM587_10008764	0	134.685	60.2023	57.2107	43.066	0	119.708	148.478	90.6314	DDB1- and CUL4-associated factor 11
novel.499	242.037	69.7028	62.3122	0	0	173.961	32.123	28.2502	45.1667	-
AM587_10009045	87.864	126.517	39.586	42.993	72.8178	86.8329	54.9746	98.6567	43.1982	Pre-mRNA-processing-splicing factor 8
AM587_10015828	0	329.644	147.346	0	0	0	58.326	50.7692	65.7249	aardvark protein
AM587_10017095	0	54.8397	0	0	280.563	68.4332	69.5014	93.3503	84.7386	hypothetical protein
AM587_10004471	120.455	104.068	31.0112	117.881	0	129.864	46.8185	82.1069	19.0201	hypothetical protein
AM587_10015816	0	130.031	66.425	31.5621	95.0349	46.3607	86.2195	84.3214	111.11	hypothetical protein
AM587_10006201	0	0	0	249.698	93.9815	0	66.5179	156.052	84.2404	hypothetical protein
AM587_10003034	0	0	0	174.188	131.122	255.86	26.1542	31.5781	30.6603	CMP-sialic acid transporter 4
AM587_10011074	0	120.944	84.0934	91.331	120.313	0	72.3264	84.5287	75.6909	Bifunctional purine biosynthetic protein ADE1
AM587_10009122	153.393	117.8	26.3274	75.0573	37.6668	55.1248	67.8611	63.2604	52.112	Transportin-3
AM587_10015014	62.4046	71.8863	112.462	30.5354	45.9717	67.2789	74.5409	61.4752	121.829	hypothetical protein
AM587_10010443	0	86.222	0	0	220.558	215.189	25.5446	40.5366	60.1687	Rieske domain-containing protein
AM587_10009741	0	140.192	100.262	0	107.584	104.965	68.3002	76.3648	50.3129	Regulation of nuclear pre-mRNA domain-containing protein 1B
AM587_10005602	0	84.8728	75.8737	72.1034	135.692	105.911	52.7344	60.1975	60.2848	hypothetical protein
AM587_10006801	105.706	60.8833	136.07	137.928	64.892	12.6625	39.9165	36.3555	53.1081	hypothetical protein
AM587_10011491	34.393	59.4279	61.9812	67.3157	114.013	61.7989	87.869	89.2782	71.0929	Kinesin protein
AM587_10007563	0	128.867	28.8009	109.479	41.2057	40.2026	123.021	93.4905	81.8988	hypothetical protein
AM587_10003137	258.333	0	199.523	0	0	0	44.0819	82.6174	61.1868	prune protein
AM587_10001074	163.136	93.9616	83.9988	0	60.089	58.6262	56.0617	87.589	42.1519	Trehalase
AM587_10015448	0	0	172.619	164.041	0	60.2389	80.2481	79.0421	89.029	Nitrate reductase
AM587_10004917	0	81.0674	72.4718	91.8274	0	168.603	62.7122	121.349	47.143	hypothetical protein
AM587_10009415	0	48.7464	174.311	0	62.3472	121.659	64.9884	65.5922	106.91	Syntaxin-31
AM587_10012930	0	75.7178	67.6894	128.652	48.422	141.73	56.7045	47.8734	77.3706	Thiosulfate sulfurtransferase/rhodanese domain-containing protein 2
AM587_10017034	130.468	0	33.5889	63.8397	48.0561	0	107.605	190.655	69.2946	D-threonine aldolase
AM587_10014941	0	0	67.2343	42.5956	192.386	93.8512	57.3548	96.3223	93.7201	Glucosidase 2 subunit beta
AM587_10003755	92.3277	53.1779	190.158	45.1771	68.0152	0	70.8964	56.4682	66.2667	hypothetical protein
AM587_10000021	0	0	50.32	143.459	143.987	0	76.8961	83.9532	143.091	hypothetical protein
AM587_10008735	0	85.7265	229.911	291.314	0	0	15.5208	13.8978	4.27306	Transcriptional activator HAP2
AM587_10007755	0	0	60.7508	202.062	152.105	0	74.1009	79.8728	71.1333	Sulfatase protein
AM587_10016298	0	0	158.748	150.859	0	0	153.445	66.2131	110.642	hypothetical protein
AM587_10005775	0	0	170.232	107.848	162.368	79.2078	37.6103	43.2192	37.9666	N(6)-adenine-specific DNA methyltransferase 2
AM587_10009310	0	106.293	95.0224	0	45.3165	44.2134	101.47	120.624	125.391	Acyl-CoA dehydrogenase
AM587_10017024	0	0	88.8987	84.4812	190.783	124.092	46.6472	40.3036	61.9594	Thiol protease
AM587_10016637	0	210.09	62.6047	0	44.7846	87.3888	80.6846	95.3663	55.8507	hypothetical protein
AM587_10008410	0	0	0	166.374	125.24	81.4609	61.7808	30.6907	170.829	Amino Acid/Auxin Permease (AAAP) Family
AM587_10002741	0	92.0766	41.1568	234.67	58.8835	0	66.6822	69.4118	73.4334	Chromatin modification-related protein eaf3
AM587_10016698	0	38.6435	34.5461	0	197.702	192.889	53.4274	66.407	52.0074	TSSC1 protein
AM587_10016791	220.033	50.693	33.9885	43.066	48.6277	47.4439	54.8594	74.9915	61.9068	TBC1 domain family member 2A
AM587_10008628	0	77.2871	138.185	131.318	98.8511	0	40.7066	60.1422	88.6052	hypothetical protein
AM587_10008035	0	39.2537	122.821	33.3478	125.515	97.9675	50.0714	81.774	84.1343	Phosphate acetyltransferase
AM587_10012540	0	0	82.3137	312.893	0	0	100.023	61.2018	78.023	DnaJ subfamily C member 15
novel.324	91.1363	78.7376	140.778	0	67.1376	0	69.5496	52.3356	133.44	-
AM587_10011795	68.0628	19.6011	87.6137	66.608	100.28	73.3791	77.4281	70.5446	69.3685	Serine/threonine-protein phosphatase 4 regulatory subunit 1
AM587_10013008	0	77.6896	0	0	0	0	265.971	79.3478	209.113	Arrestin domain-containing protein A
AM587_10008279	0	73.8436	132.028	62.7336	0	184.295	36.4621	83.2011	58.8921	Sodium/potassium-transporting ATPase subunit alpha
AM587_10003382	57.4233	49.6111	103.485	28.098	63.4532	103.181	52.2597	119.839	53.5791	Calcium permeable stress-gated cation channel 1
AM587_10015965	289.902	27.8291	74.6351	0	35.5938	34.7273	37.1016	44.6648	86.0033	TBC1 domain family member 14
AM587_10013065	222.3	0	114.462	0	0	239.663	18.9666	15.5679	19.1463	hypothetical protein
novel.440	137.147	78.9924	0	0	101.032	147.859	49.4057	72.3545	43.3114	PF00076:RNA recognition motif. (a.k.a. RRM, RBD, or RNP domain)
AM587_10009404	0	126.143	84.576	107.164	161.338	39.3527	38.9289	40.9001	31.4382	U3 small nucleolar RNA-interacting protein 2
AM587_10010768	196.196	56.5015	50.5106	0	72.2661	141.014	32.5489	38.4717	42.245	DNA replication complex GINS protein PSF2
AM587_10004529	150.569	115.631	25.8427	49.117	73.9467	54.1099	46.8661	59.5182	54.0344	Vacuolar protein sorting-associated protein 41
AM587_10008174	0	0	0	0	334.706	108.853	83.2729	26.8691	73.9165	hypothetical protein
AM587_10008267	0	70.2941	75.4089	143.323	35.9628	35.0873	105.748	64.7289	96.7057	Mitochondrial intermediate peptidase
AM587_10011082	170.943	49.2291	88.0186	0	125.929	0	44.5648	67.0397	80.9766	hypothetical protein
AM587_10012811	36.997	138.509	142.873	54.3093	27.2546	93.0691	35.0731	47.1553	50.9837	Ubiquitin carboxyl-terminal hydrolase
AM587_10011505	0	176.735	63.1982	120.115	90.4183	0	64.5777	63.6072	47.5707	hypothetical protein
AM587_10008757	25.885	89.4537	66.6407	63.3292	123.947	27.9068	75.4571	81.2115	71.7131	E3 ubiquitin-protein ligase UBR2
AM587_10003035	0	153.777	0	130.641	0	287.843	15.1863	14.9581	22.9952	hypothetical protein
AM587_10002086	88.2382	215.996	238.527	43.1761	0	0	14.8478	7.82728	16.4662	ATP-binding Cassette (ABC) Superfamily
AM587_10010047	87.9386	75.9749	90.559	43.0295	97.1728	63.2048	60.0232	57.4789	46.7062	ATP-binding Cassette (ABC) Superfamily
AM587_10013091	125.871	72.4977	43.2072	30.7951	30.9085	60.3121	75.4732	115.181	66.5518	DnaJ subfamily C member 13
AM587_10010147	88.6915	25.5418	22.8336	130.194	65.3365	31.873	73.149	70.3933	112.036	Transcription factor TFIIIB component B''
AM587_10011672	42.6128	67.495	49.3679	62.5529	39.2395	30.6274	133.915	42.0776	151.394	hypothetical protein
AM587_10008097	0	162.724	48.4902	0	138.751	135.373	32.1397	44.847	56.7773	hypothetical protein
AM587_10009405	0	26.4945	23.6853	90.0332	135.547	165.309	61.4869	67.4352	48.8632	Sarcalumenin
novel.406	0	118.384	105.832	0	0	147.729	83.7857	35.5056	126.869	-
AM587_10016320	0	0	0	0	0	159.093	186.757	74.4067	196.999	hypothetical protein
AM587_10008726	0	80.4842	119.917	45.5834	0	133.912	63.5857	123.52	49.4784	ADP-dependent glucokinase
AM587_10008604	99.6712	95.6793	59.8741	48.7704	85.6625	59.698	44.7244	93.5334	28.615	5'-3' exoribonuclease 1
AM587_10006827	198.96	95.4955	153.666	0	24.428	47.6666	36.4652	26.9379	32.368	hypothetical protein
AM587_10006979	120.736	139.081	77.7087	29.5389	22.2357	43.3889	72.9667	45.6587	64.1258	serine/threonine-protein kinase
AM587_10015905	137.389	138.481	53.0563	33.6132	0	24.6868	68.0529	38.4862	119.317	N-acetylated-alpha-linked acidic dipeptidase protein
AM587_10011118	0	87.4862	156.42	74.3236	0	54.586	74.8774	43.2584	122.102	Serine/threonine-protein kinase PKZ1
AM587_10008924	131.517	56.8124	56.4317	42.902	16.1475	55.1404	101.924	94.1498	57.8952	E3 ubiquitin-protein ligase UBR3
AM587_10005244	0	350.974	52.2934	0	0	72.9954	71.2465	30.3463	34.9888	uncharacterized protein
AM587_10002460	0	161.258	144.16	0	51.5628	0	100.859	69.2787	84.3988	Nucleoside diphosphate kinase 7
AM587_10005770	0	45.0647	40.2864	0	172.915	0	120.901	78.9026	152.746	hypothetical protein
AM587_10011943	0	113.003	0	0	144.532	70.5069	99.5066	66.8674	115.47	hypothetical protein
AM587_10004324	0	94.0109	28.0143	106.489	200.402	78.2093	39.1993	22.8613	40.612	hypothetical protein
novel.48	0	151.607	22.5886	128.797	0	126.124	54.4811	60.2165	65.4929	PF01566:Natural resistance-associated macrophage protein
AM587_10011816	0	61.3844	76.8261	83.4382	78.5113	76.6001	81.4331	70.2577	80.7767	Eukaryotic translation initiation factor 4 gamma 2
AM587_10004328	0	0	99.8862	0	0	69.7147	78.1591	283.484	77.9714	Aromatic peroxygenase
AM587_10015822	0	81.8356	39.9047	12.6406	19.0307	64.9859	192.368	77.9137	120.52	DENN domain-containing protein 5A
AM587_10016668	60.088	121.131	15.4696	88.2054	22.1325	43.1875	85.1601	100.993	72.4537	Vacuolar protein sorting-associated protein 53
AM587_10006129	0	90.8152	40.593	115.728	203.269	0	48.5792	58.155	50.9255	Translation factor GUF1
AM587_10001813	0	66.2951	237.063	112.642	0	0	69.8344	68.7849	52.872	THEM6 protein
AM587_10006502	0	84.9937	189.955	0	0	0	151.784	121.255	59.3116	Zinc-type alcohol dehydrogenase protein
AM587_10002740	0	72.7629	65.0479	123.631	0	181.598	53.8928	51.9032	58.0303	Phosphatidylglycerophosphatase and protein-tyrosine phosphatase 1
AM587_10007539	0	91.5117	27.2696	103.658	39.0148	114.195	80.8331	101.377	48.6552	hypothetical protein
AM587_10006985	41.1731	118.572	74.2001	40.2931	45.4966	29.5927	73.5754	111.492	72.1054	Ubiquitin carboxyl-terminal hydrolase 47
AM587_10000465	148.625	85.6035	38.2634	36.3621	109.488	53.4113	54.9495	50.3073	28.8018	Sulfate Permease (SulP) Family
AM587_10013382	39.7207	91.5117	61.3565	19.4359	117.045	99.9208	49.3282	84.5635	42.7634	Myosin protein
AM587_10000307	0	37.4784	33.5046	63.6793	47.9353	46.7684	138.794	109.974	127.032	Alpha-glucosidase YihQ
AM587_10015922	0	207.998	53.1267	50.4868	38.0045	74.1587	65.0459	46.7265	69.6118	WW domain-containing protein
AM587_10011550	0	302.36	0	0	0	0	114.461	137.25	50.2374	hypothetical protein
AM587_10008728	0	0	0	223.627	56.1125	164.24	62.1	38.407	59.0437	Prostaglandin E synthase 2
AM587_10001314	176.778	50.9092	136.534	86.4995	0	63.5284	29.3273	21.4586	38.0638	hypothetical protein
AM587_10016639	0	71.0305	42.3327	60.3437	60.5659	59.0915	125.484	122.062	61.9594	hypothetical protein
AM587_10014472	73.6783	21.2182	37.9369	144.207	54.2767	26.4777	90.8009	113.859	40.1899	Acyl-coenzyme A oxidase
AM587_10007342	0	162.135	36.2359	206.612	51.8431	0	51.3706	47.9701	46.4696	hypothetical protein
AM587_10011786	0	85.115	95.1128	0	108.863	106.213	95.2627	55.5397	56.2142	KRI1 protein
AM587_10016660	0	15.0367	67.2118	76.6462	173.089	56.2918	53.7057	85.0764	74.9509	Glucosylceramidase
AM587_10005897	59.5354	188.598	45.9821	29.1314	43.8581	64.1856	45.716	51.4219	73.4967	hypothetical protein
AM587_10003992	0	431.11	0	146.499	0	0	11.3531	2.79563	8.59552	hypothetical protein
AM587_10014427	0	29.8926	80.1692	152.371	0	0	110.702	131.815	93.8704	C4-dicarboxylate transport protein
AM587_10015902	0	32.0783	0	0	41.0285	40.0297	137.275	313.068	35.177	hypothetical protein
AM587_10014365	46.8176	76.4022	28.124	61.0891	109.216	84.1239	65.6128	78.9072	48.1637	Neurobeachin
AM587_10012041	167.353	24.0976	43.085	163.776	123.284	0	28.9537	17.1893	30.0288	hypothetical protein
AM587_10006947	0	242.543	54.2066	51.5129	77.5539	75.6659	20.9583	50.6253	24.1793	Mucin protein
AM587_10000368	258.333	0	33.2539	63.2029	190.307	0	15.3062	21.1066	14.8332	hypothetical protein
AM587_10010525	0	39.4614	211.664	134.097	100.943	0	31.8256	30.7075	47.2072	Methionyl-tRNA formyltransferase
AM587_10007352	0	92.2189	20.6102	117.516	58.9745	115.078	59.5755	61.6702	70.0994	Myotubularin
novel.438	0	0	194.354	123.13	0	90.4315	47.7108	41.7069	97.5296	-
AM587_10012070	0	0	152.572	57.9962	130.972	0	74.1591	63.084	115.695	hypothetical protein
AM587_10001832	0	148.866	0	0	190.402	111.46	46.0641	51.6466	46.0058	hypothetical protein
AM587_10010814	0	88.2627	0	0	0	330.423	52.2983	48.6505	74.7912	Exosome complex component CSL4
AM587_10007353	0	76.4944	68.3836	0	0	0	101.982	240.582	106.761	hypothetical protein
AM587_10014933	0	149.763	133.884	0	153.239	0	63.1034	33.5054	58.2269	hypothetical protein
AM587_10007066	167.624	0	43.1547	41.0103	0	30.1195	97.3306	97.8244	113.091	RING finger and transmembrane domain-containing protein 2
AM587_10003925	91.9997	132.472	23.6853	45.0166	0	66.1237	94.6288	44.6705	91.1232	hypothetical protein
AM587_10004925	0	37.8589	33.8447	128.652	96.8439	94.4864	57.9507	44.8045	94.3544	hypothetical protein
AM587_10016662	167.083	96.2349	43.0155	0	0	60.0446	38.0147	145.873	38.3749	hypothetical protein
AM587_10010713	149.483	86.0976	96.2108	0	82.5898	26.8598	37.1987	45.3634	64.3734	PWI domain-containing protein
AM587_10013362	103.799	89.6778	26.7231	50.7903	38.233	149.209	27.5524	42.1613	59.6002	20S-pre-rRNA D-site endonuclease nob1
AM587_10003347	498.037	0	0	0	0	0	33.0496	41.8538	14.2983	hypothetical protein
AM587_10000139	0	218.289	0	61.8155	232.662	0	20.9583	40.107	12.6941	ATP-binding Cassette (ABC) Superfamily
AM587_10007675	44.4981	25.6296	57.2801	21.7735	163.903	31.9825	80.7826	98.4738	61.3206	hypothetical protein
AM587_10001194	271.182	0	0	132.693	0	0	79.6949	62.0381	38.9274	Myotubularin protein
AM587_10004707	0	0	24.4675	232.517	175.03	102.461	28.8307	12.8676	8.18546	hypothetical protein
AM587_10009965	0	140.06	125.209	118.988	89.5693	0	20.7475	40.8713	48.8694	DNA replication complex GINS protein SLD5
AM587_10010374	0	78.0963	139.632	0	0	194.909	46.2744	24.0556	101.211	hypothetical protein
AM587_10013390	462.463	0	0	0	0	0	10.9603	23.7504	86.3006	hypothetical protein
AM587_10008653	0	0	111.123	0	238.478	155.115	31.7119	19.1442	27.8817	Surfeit locus protein 2
AM587_10015903	0	228.604	127.728	48.5524	0	0	63.9647	51.4219	62.6716	Purple acid phosphatase 18
AM587_10007863	145.086	41.7826	0	70.9926	0	52.1396	87.3389	48.0934	137.456	Syntaxin-18
AM587_10004991	0	68.8979	92.389	0	0	171.952	39.1231	50.8217	159.692	Endoglucanase A
AM587_10002769	34.6692	69.8894	26.7767	84.8205	38.3097	112.131	68.6907	95.013	51.7573	hypothetical protein
AM587_10014438	0	54.3205	19.4243	73.8364	152.848	27.1141	108.719	71.8596	73.6473	Dicer 1 (DCL1)
AM587_10009960	0	149.463	160.338	50.7903	0	37.3022	71.341	65.9073	46.1902	hypothetical protein
AM587_10010608	0	265.687	0	64.4895	0	0	109.949	74.454	66.2162	Ankyrin repeat and FYVE domain-containing protein 1
AM587_10011507	153.242	220.657	39.4521	74.9833	0	55.0705	8.71639	12.8781	15.3982	Plectin protein
AM587_10011008	0	54.8397	171.588	46.5889	35.0703	0	66.7936	138.247	66.9708	serine protease EDA2
AM587_10012203	0	112.435	33.5046	63.6793	95.8706	46.7684	117.204	35.848	74.7249	KRR1 small subunit processome component
AM587_10009245	224.711	97.0699	28.9258	54.9769	82.769	0	30.3561	24.1297	37.095	Mitogen activated protein kinase 7
AM587_10008485	0	0	102.182	97.1048	146.194	71.3173	51.7362	63.0034	48.428	Ribosome biogenesis protein NSA2
AM587_10014952	58.993	50.9672	91.1263	86.598	86.9169	63.6008	39.7069	35.2542	66.0524	hypothetical protein
AM587_10002574	0	114.083	127.484	48.4596	36.4785	71.181	69.4756	75.8294	35.5408	cystathionine gamma-synthase
AM587_10003312	0	42.3761	0	72.001	108.399	52.8802	97.6467	94.8051	109.837	hypothetical protein
AM587_10006505	46.8953	27.0102	60.3658	68.8394	25.9098	92.6899	94.3591	78.3814	83.4727	Phosphatidylinositol 4-kinase
AM587_10012970	217.022	20.833	186.24	35.3971	26.6456	0	32.9178	23.3041	35.3065	hypothetical protein
AM587_10005093	146.73	126.768	151.103	0	0	52.7304	40.339	15.7561	44.2316	Flagellar radial spoke protein 3
AM587_10016830	0	78.3013	34.9995	66.5206	200.297	48.8552	35.4413	34.9087	78.0591	hypothetical protein
AM587_10015546	142.984	102.943	27.6083	0	39.4995	25.692	75.3987	120.827	42.076	Xanthine dehydrogenase
AM587_10007538	0	194.562	0	110.193	55.2993	0	62.9791	87.6166	65.7308	Crooked neck protein 1
AM587_10014266	0	71.7135	96.1645	0	229.306	0	55.4762	66.2685	57.1933	hypothetical protein
AM587_10015011	173.52	124.928	111.682	42.4529	31.9569	0	28.787	29.1644	33.6262	Aspartokinase
AM587_10007140	0	32.427	57.9774	55.0964	82.9489	161.859	45.3663	43.1074	96.9799	hypothetical protein
AM587_10012799	22.4419	71.092	57.7765	10.9811	90.9276	24.1947	105.31	94.6123	98.2545	Acetyl-CoA carboxylase
AM587_10006635	0	44.3941	238.122	0	113.561	0	46.0334	77.7284	55.3209	Palmitoyl-protein thioesterase 1
AM587_10014641	0	146.239	196.1	0	93.5209	0	52.9535	41.489	43.736	E3 ubiquitin-protein ligase
AM587_10004276	0	0	0	61.2183	138.248	134.883	107.93	72.4297	59.2655	hypothetical protein
novel.35	0	116.232	129.885	0	74.3309	36.2607	54.5227	97.0428	65.1781	PF01866:Putative diphthamide synthesis protein
AM587_10015762	0	73.0003	261.04	41.3448	31.1228	30.3651	26.033	28.7977	81.2649	Mitogen-activated protein kinase kinase kinase 10
AM587_10006454	74.5621	28.6303	76.7839	97.2912	119.01	35.7271	30.3944	33.5348	76.706	HEAT repeat-containing protein 1
AM587_10010815	123.618	320.4	31.8253	0	45.5328	0	15.8206	16.7371	17.7449	Sperm-associated antigen 1
AM587_10007864	0	16.8738	120.677	0	64.7452	63.1691	91.6503	53.6166	160.646	Voltage-gated Ion Channel (VIC) Superfamily
AM587_10005696	0	250.696	0	0	0	0	90.7774	73.1562	156.2	hypothetical protein
AM587_10017407	0	42.1367	18.8345	322.174	80.8401	0	35.0235	30.7401	40.9562	Phospholipase YtpA
AM587_10007945	0	45.4768	203.275	77.2694	0	170.248	18.7128	40.5494	13.6008	LHY protein
AM587_10009359	0	53.3682	47.7095	0	136.517	133.194	57.9741	69.2155	70.4941	hypothetical protein
AM587_10011298	127.891	36.8306	65.8509	125.157	23.5534	22.98	43.6465	32.2429	89.9559	Kinesin protein
AM587_10011087	0	50.2236	134.695	85.3345	192.71	0	15.7061	39.0823	50.0682	Ribokinase
novel.142	0	0	135.954	64.599	48.6277	142.332	48.1845	57.9386	70.1189	-
AM587_10014750	0	33.1476	118.532	56.3208	127.188	124.092	39.8274	35.4672	33.045	hypothetical protein
AM587_10015570	0	140.06	0	118.988	179.139	0	44.9528	42.0066	41.888	hypothetical protein
AM587_10006715	183.673	52.895	47.2866	0	0	0	111.438	89.1825	81.7337	Inhibitor of growth protein 4
AM587_10006667	119.345	68.7392	30.7254	58.3971	21.9796	42.889	93.0568	46.5256	83.0884	Histone acetyltransferase HAC1
novel.10	225.526	64.9481	0	0	0	162.094	27.7938	25.2702	58.2724	-
AM587_10010365	0	49.2291	88.0186	0	62.9645	122.864	94.8015	82.2035	63.7998	2OG-Fe(II) oxygenase superfamily protein
AM587_10011924	0	30.6922	137.189	0	78.5113	76.6001	112.652	61.6994	65.7841	hypothetical protein
AM587_10015956	0	134.382	120.133	45.6655	0	67.0768	62.8156	83.2216	49.5675	Gluconokinase
AM587_10016663	0	177.275	45.2795	43.0295	32.3909	94.8072	57.9391	46.8042	64.3789	hypothetical protein
AM587_10006141	0	0	0	0	94.9167	370.424	30.5363	50.5299	14.7963	Flavoprotein YCP4
AM587_10006584	0	0	197.066	0	234.954	0	42.9343	42.289	43.9515	hypothetical protein
AM587_10006982	0	81.9583	109.902	139.255	52.4128	0	53.2841	60.4555	63.3211	hypothetical protein
AM587_10000572	0	0	251.6	0	0	117.068	66.3962	41.0641	84.1713	STI1 protein
AM587_10006261	0	0	0	0	199.772	194.909	52.7014	58.2398	54.4983	hypothetical protein
AM587_10009248	139.989	141.101	0	34.2491	0	125.769	35.8314	41.1751	40.1899	Lateral signaling target protein 2
AM587_10006821	222.938	107.004	114.79	0	27.372	53.4113	13.0329	5.55115	13.8675	GAF domain-containing protein
AM587_10001209	0	135.604	121.226	0	0	169.217	58.03	39.5708	33.796	hypothetical protein
AM587_10014376	0	33.9009	60.6128	0	173.439	42.3041	115.502	52.2115	79.4207	hypothetical protein
AM587_10012967	74.9578	64.7601	38.5957	73.3556	55.2193	107.75	42.2806	47.5945	52.7238	hypothetical protein
AM587_10009750	70.5665	20.3221	18.1673	34.5291	51.9843	25.3594	139.815	100.155	95.2183	hypothetical protein
AM587_10006549	191.836	138.115	24.6941	0	35.3301	103.41	15.9128	21.9431	24.7838	hypothetical protein
AM587_10009475	90.0797	51.8831	92.7639	0	33.1796	97.1156	60.6307	60.9812	68.5325	Glutamyl-tRNA(Gln) amidotransferase subunit B
AM587_10010267	446.516	0	0	0	0	0	51.0601	31.2701	25.6384	DNA repair protein REV1
AM587_10007546	0	65.4228	87.729	0	41.8383	81.6396	88.298	102.88	86.4171	DnaJ subfamily B member 4
AM587_10017086	95.7409	55.1438	49.2969	93.6945	0	0	98.9307	85.3752	75.5882	hypothetical protein
AM587_10013839	0	214.316	153.274	72.8286	0	0	26.8087	61.8452	23.5018	Ras-related protein Rab-32A
AM587_10015428	0	22.0006	59.0036	74.7621	28.139	54.908	95.2353	101.651	116.242	SNQ2 protein
AM587_10006128	214.92	0	27.6656	52.5817	0	115.854	33.1084	42.1432	64.7874	hypothetical protein
AM587_10005442	35.1874	91.2008	72.4718	17.2176	38.8823	12.6453	143.771	59.1412	80.3115	Formin-y 2 domain-containing protein
AM587_10015814	0	0	0	61.5154	277.839	45.1792	57.8025	65.151	43.3114	Cytochrome c-type heme lyase
AM587_10017033	0	0	135.15	85.6228	0	125.769	65.5251	80.8796	57.773	hypothetical protein
AM587_10012526	76.0585	109.518	97.9061	0	28.0151	27.3331	70.3007	79.1869	62.2324	hypothetical protein
AM587_10002464	0	118.072	281.474	66.8717	50.3384	0	9.06903	10.2088	13.7324	hypothetical protein
AM587_10016860	0	0	0	0	431.635	0	26.6619	20.7901	70.6505	uncharacterized protein
AM587_10017555	0	37.3377	33.3788	63.4402	47.7553	23.2964	127.519	127.418	89.3332	Solute carrier family 2
AM587_10008913	0	0	105.832	201.146	0	73.8644	41.8929	52.7786	73.7612	hypothetical protein
AM587_10014640	0	35.7707	63.9559	0	137.254	44.6375	94.2011	110.183	62.4052	hypothetical protein
AM587_10011088	0	115.185	51.4858	0	0	143.736	99.5317	74.694	63.1555	Patatin phospholipase domain-containing protein 3
AM587_10003756	0	0	28.192	0	161.338	118.058	90.315	66.4627	83.3112	hypothetical protein
AM587_10014449	0	249.647	0	106.043	0	77.8821	33.8991	45.5313	34.2203	hypothetical protein
AM587_10012173	0	0	0	155.805	39.0948	152.572	70.9367	37.1652	91.4155	Serine/threonine-protein kinase Nek5
AM587_10017059	77.7715	89.588	60.0667	76.1092	28.646	55.8974	51.2404	48.6548	58.0521	serine/threonine-protein kinase drkD
AM587_10004698	98.847	85.3993	76.3443	48.3671	72.8178	71.0451	29.5176	28.6125	34.054	Growth arrest-specific protein 8
AM587_10001058	0	233.069	0	0	298.098	0	1.91806	0	11.6174	hypothetical protein
AM587_10015518	0	92.6485	55.2166	0	0	154.152	57.4385	94.1253	90.8225	Coenzyme Q-binding protein COQ10
AM587_10013042	0	25.282	0	0	32.336	31.5489	88.6338	181.161	183.988	hypothetical protein
AM587_10017578	0	133.98	0	0	57.1205	0	138.192	97.7423	115.756	WRKY transcription factor 19
AM587_10016687	0	0	128.839	122.437	0	0	78.2791	54.9064	158.041	Non-structural maintenance of chromosomes element 1
AM587_10010062	104.217	60.0258	67.0765	0	57.5802	56.1785	70.8871	90.5007	35.156	Histone-lysine N-methyltransferase
AM587_10009539	368.391	42.4364	18.9684	0	27.1383	0	27.5895	28.5508	27.4983	Intraflagellar Transport Protein 81
AM587_10010180	0	51.0836	0	173.591	0	0	97.532	172.257	45.833	Diacylglycerol O-acyltransferase 2
AM587_10013832	0	0	88.8987	0	127.188	124.092	50.7391	89.4741	59.481	ATP phosphoribosyltransferase
AM587_10003547	0	75.5261	33.759	192.489	48.2994	94.2472	27.9697	33.6714	33.8816	Apoptosis-inducing factor B
AM587_10013922	230.204	22.0984	0	0	0	55.1521	79.6549	136.853	15.421	Neutral ceramidase
AM587_10014455	0	174.121	51.8864	0	74.2345	0	67.8262	61.1612	109.936	phosphatase Slingshot 2 protein
[truncated: 5,056 more rows]
