# Supplementary material for: Comparative transcriptome analysis reveals resistant and susceptible genes in tobacco cultivars in response to infection by Phytophthora nicotianae
Source: Sci Rep. 2021 Jan 12;11:809. doi: 10.1038/s41598-020-80280-7 (PMC7804271; doi:10.1038/s41598-020-80280-7)
Supplement: Supplementary file 6 — Supplementary Table S5. [file 41598_2020_80280_MOESM6_ESM.xlsx]

## Sheet: Table S5
Supplementary Table S5. List of primers used in this study
Gene ID	Forward Primer	Reverse primer
LOC107772756	ACCAATTCAAGAGGTAATTGCTGAG	GCTGAAATCATAGCATCAATGTGG
LOC107830380	AGTTCAAGAGGTAATTGCTGAG	TATGAGGTACTCCAACAAGAACAG
LOC107832061	CTTTCCCAGGAGCTACTATCGT	GCATGGATGAGTGTGAATACCT
LOC107804684	TTTATCAGTCATCAATACCTGTGCC	CAAATTCCTCATCCATCTGAGCA
LOC107797353	TCAACTCCAGGAATTGGATGGT	TTTAGCAGCAAATAAAGGACGC
LOC107775293	TGACCCGATTACACTATTCAACTC	CCTACACCATCTTCTACAAACAC
LOC107797281	TGAGCCGATTACACTATTCAACTC	CCTACACCATCTTCTACAAACAC
LOC107808916	TCCAACTCCTAAATATCCTCTTGAC	GATGATTATTCACCTGACGAACGA
LOC107831963	CACCAAAGTATCCTATGAACAAGTC	CTCCAAGCATTTCCTATTCTTCTC
LOC107791734	GGAAATGTTAAGAGTAGGAGGG	TTCAAATGAGGTTCGCAATCTG
